# Supplementary material for: Genome-wide analysis of the C2H2-ZFP gene family in Stevia rebaudiana reveals involvement in abiotic stress response
Source: Sci Rep. 2024 Mar 14;14:6164. doi: 10.1038/s41598-024-56624-y (PMC10940304; doi:10.1038/s41598-024-56624-y)
Supplement: Supplementary file 1 — Supplementary Information 1. [file 41598_2024_56624_MOESM1_ESM.xlsx]

## Sheet: S1 Table
Table S1. The Stevia SrC2H2-ZFP gene IDs, assigned names, gene positions and C2H2 domain characteristics.
Gene ID	Longest transcript ID	Number of transcripts	Chromosome	gene start position	gene end position	gene direction	# Exons	NO of C2H2 domains	C2H2 transcript ID domains sequence position	Type of C2H2-ZNF	Group	Other domains	Position of other domains	Assigned Gene name	Subcellular localization	C2H2 Motifs sequences
Streb.10G001980	Streb.10G001980.1	1	Chr10	4114082	4114741	-	1	1	63-86	Q	1i-Q	0	0	SrC2H2.1i-Q.01	Nucleus	YSCSFCKREFRSAQALGGHMNVH
Streb.10G001990	Streb.10G001990.1	1	Chr10	4130819	4131382	+	1	1	34-57	Q	1i-Q	0	0	SrC2H2.1i-Q.02	Nucleus	YECTFCKRGFTNAQALGGHMNIH
Streb.10G017700	Streb.10G017700.1	2	Chr10	68618867	68622007	+	5	3	3-28, 67-92, 200-232	M5, M4, Z1	3i-Mx	ZnF_U1, ZnF_U1	1-35, 65-99	SrC2H2.3i-Mx.01	Nucleus	LSCNACNKELEDENDQKLHYKSEWH, YTCRLCGKGYRSAKAHAQHLKSKTH, YICLYCNSNCQPFNSLDAVRKHMVAKSHCKVH
Streb.10G024770	Streb.10G024770.1	2	Chr10	87137255	87142048	-	3	3	251-285, 289-310, 315-341	Z1, D, M4	t1-Mx	0	0	SrC2H2.t1-Mx.01	Nucleus	CYCCAPRCHNNIDHPRAKPLKDFRTLQTHYKRKH, FMCRKCSKPFAVRGDWRTHEK, WYCKCGSDFKHKRSLKDHIKAFGNGH
Streb.10G025130	Streb.10G025130.1	1	Chr10	87815644	87817007	-	1	3	207-230, 257-291, 295-318	M4, Z1, Z1	3i-Mx	0	0	SrC2H2.3i-Mx.02	Nucleus	HYCQVCGKGFKRDANLRMHMRAH, YSCPQEGCRWNRKHAKFQPLKSMICMKNHYKRSH, YSCKRCHQKQFSVLSDLRTHEKH
Streb.10G025160	Streb.10G025160.1	1	Chr10	87871723	87872798	-	1	2	115-138, 194-217	Q, Q	2i-Q	0	0	SrC2H2.2i-Q.01	Nucleus	FECKTCNRTFPSFQALGGHRASH, HECSICGSEFISGQALGGHMRKH
Streb.10G025990	Streb.10G025990.1	1	Chr10	89632052	89634196	-	2	3	154-177, 200-234, 265-291	M5, Z1, M4	3i-Mx	0	0	SrC2H2.3i-Mx.03	Nucleus	FVCFLCNKSFNRYNNMQMHMWGH, CYCCAQGCKNNINHPRARPLKDFRTLQTHYKRKH, WYCTCGSDFKHKRSLKDHIRSFGNGH
Streb.10G026490	Streb.10G026490.1	2	Chr10	90326040	90326949	+	1	1	86-109	Q	1i-Q	0	0	SrC2H2.1i-Q.03	Nucleus	FECHYCCRNFPTSQALGGHQNAH
Streb.10G028750	Streb.10G028750.1	1	Chr10	93994266	93995057	-	1	2	117-140, 168-191	Q, Q	2i-Q	0	0	SrC2H2.2i-Q.02	Nucleus	YECKTCDRGFASFQALGGHRASH, HGCSICGSVFSSGQALGGHMRRH
Streb.10G028950	Streb.10G028950.1	1	Chr10	94445806	94446605	+	1	2	117-140, 168-191	Q, Q	2i-Q	0	0	SrC2H2.2i-Q.03	Nucleus	YECKTCDRGFASFQALGGHRASH, HGCSICGSVFSSGQALGGHMRRH
Streb.10G031230	Streb.10G031230.1	1	Chr10	98239538	98240948	-	1	1	89-112	Q	1i-Q	0	0	SrC2H2.1i-Q.04	Nucleus	FSCNYCQRKFYSSQALGGHQNAH
Streb.11G002070	Streb.11G002070.1	4	Chr11	6792323	6796196	+	6	9	20-44, 58-81, 86-111, 115-141, 156-181, 188-214, 216-238, 246-272, 277-304	M5, M4, M4, M5, M4, M4, Z2, M4, M5	t2-Mx	0	0	SrC2H2.t2-Mx.01	Nucleus	YTCAYCGIVRSKKILISTHIQSHH, NVCKECGVSFRKPAHLKQHMQSH, FICPVDDCNISYRRKDHLNRHLLQH, FNCPIENCKKKFSIQGNMTRHVREIH, HACLEPGCGKVFKYASRLQKHEESH, AFCAEPNCMKYFSNAKCLKAHLQSCH, VTCEICGIKQLKKNIKRHLRTH, IKCSFDGCNSTFTTSSNLQQHVKAAH, YVCSISGCGMRFSFKHVRDNHEKSGRH
Streb.11G002180	Streb.11G002180.1	1	Chr11	7115360	7116657	-	2	4	9-32, 77-100, 300-323, 363-386	M2, M2, M1, Q	4i-Mx	0	0	SrC2H2.4i-Mx.01	Nucleus	FVCKLCDKRYPSGKSLGGHMRSH, KICKQCGKGFQSLKALCGHMACH, YECLNCNKIFTSFQGLGGHRPCH, HECPICFRMFKSGQALGGHKRSH
Streb.11G003250	Streb.11G003250.1	1	Chr11	10894408	10896120	+	1	1	52-75	Q	1i-Q	0	0	SrC2H2.1i-Q.05	Nucleus	YECQYCGREFANSQALGGHQNAH
Streb.11G003640	Streb.11G003640.1	1	Chr11	12897842	12899585	-	3	3	143-176, 180-201, 206-232	Z1, D, M4	t1-Mx	0	0	SrC2H2.t1-Mx.02	Nucleus	YCCAEGCKNNIDHPRSKPLKDFRTLQTHYKRKH, FACRKCSKPFAVRGDWRTHEK, WFCVCGSDFKHKRSLKDHILAFGNGH
Streb.11G004230	Streb.11G004230.1	1	Chr11	16244284	16256669	-	3	3	66-89, 108-139, 144-165	M3, Z1, D	t1-Mx	0	0	SrC2H2.t1-Mx.03	Nucleus	YVCEFCFKGFARKQNLLLHRRTH, YLCPEPTCVHHNRSRALGDFGGLKKHYLRKH, YKCDTCRKAYSVESDLRSHSK
Streb.11G004260	Streb.11G004260.1	1	Chr11	16509890	16513705	-	3	3	20-43, 62-93, 98-129	M3, Z1, Z1	t1-Mx	0	0	SrC2H2.t1-Mx.04	Nucleus	FLCEVCYKGFSRKQNLTLHRRAH, YVCPEPTCVHHNRSHALGDFGGLKKHYLRKH, YKCDTCYKAYSVESDLRAHSKTCTKKKHLCH
Streb.11G004290	Streb.11G004290.1	3	Chr11	16678440	16681930	-	3	3	58-81, 99-130, 135-163	M3, Z1, M5	t1-Mx	coiled coil	277-346	SrC2H2.t1-Mx.05	Nucleus	YVCEICNQGFQRDQNLQMHRRRH, FVCPEPSCLHHDPCHALGDLVGIKKHYRRKH, WVCEKCSKGYAVQSDYKAHLKTCGTRGH
Streb.11G011770	Streb.11G011770.1	1	Chr11	76838635	76840077	-	1	4	12-35, 75-96, 219-242, 298- 321	M1, D, Q, Q	4i-Mx	0	0	SrC2H2.4i-Mx.02	Nucleus	HFCRICKKGFMCGRALGGHMRAH, RVCENCGKEFLSWKSFLEHRK, FACKACKKVFTSHQALGGHRASH, HKCSICDRVFASGQALGGHKRCH
Streb.11G012670	Streb.11G012670.1	3	Chr11	79434256	79440039	+	9	1	36-61	M4	1i-M	coiled coil	212-247	SrC2H2.1i-M.01	Nucleus	PVCKVCDIVLKSESAWSAHQISAKH
Streb.11G012690	Streb.11G012690.1	1	Chr11	79487126	79491991	-	2	1	71-94	Q	1i-Q	0	0	SrC2H2.1i-Q.06	Nucleus	FPCNYCQRKFFSSQALGGHQNGH
Streb.11G015230	Streb.11G015230.1	1	Chr11	87508754	87509608	+	1	2	9-32, 159-182	M2, M2	2i-M	0	0	SrC2H2.2i-M.01	Nucleus	HSCRFCKQNFSNGKKLGGHMRTH, AACKQCGKVFDSMKALYGHMRCH
Streb.11G017520	Streb.11G017520.1	3	Chr11	92620539	92622453	+	3	2	73-98, 115-140	M4, M5	2i-M	0	0	SrC2H2.2i-M.02	Nucleus	LVCKICQITFNTVTHLKQHSYTLKH, FLCELCNSSCSSGIIMDEHLKGTRH
Streb.11G018610	Streb.11G018610.1	1	Chr11	94911868	94912587	+	1	1	65-88	Q	1i-Q	0	0	SrC2H2.1i-Q.07	Nucleus	FKCQYCFKGFVNSQALGGHQNAH
Streb.11G018970	Streb.11G018970.1	1	Chr11	95520483	95521337	-	1	1	62-88	Q	1i-Q	0	0	SrC2H2.1i-Q.08	Nucleus	FKCQYCFKGFVNSQALGGHQNAH
Streb.11G027050	Streb.11G027050.1	1	Chr11	110394454	110394867	-	1	1	31-54	Q	1i-Q	0	0	SrC2H2.1i-Q.09	Nucleus	FSCNYCRRKFYSSQALGGHQNAH
Streb.11G027080	Streb.11G027080.1	1	Chr11	110444092	110444505	-	1	1	31-54	Q	1i-Q	0	0	SrC2H2.1i-Q.10	Nucleus	FSCNYCRRKFYSSQALGGHQNAH
Streb.1G000560	Streb.1G000560.1	4	Chr1	780251	783540	-	10	1	75-98	M5	1i-M	coiled coil	259-291	SrC2H2.1i-M.02	Nucleus	QKCDKCSREFCSTINYRRHIRVH
Streb.1G004600	Streb.1G004600.1	2	Chr1	8654536	8656947	-	3	1	123-149	M4	1i-M	0	0	SrC2H2.1i-M.03	Nucleus	TICVCSQCGEVFPKMESLEHHQAVRH
Streb.1G006980	Streb.1G006980.1	1	Chr1	13769861	13772860	+	5	1	89-112	M5	1i-M	0	0	SrC2H2.1i-M.04	Nucleus	HICLKCGWPFPKPNPSFKHRRAH
Streb.1G008090	Streb.1G008090.1	1	Chr1	16424231	16424809	-	1	1	76-99	Q	1i-Q	0	0	SrC2H2.1i-Q.11	Nucleus	FKCRYCCRNFPTSQALGGHQNAH
Streb.1G008250	Streb.1G008250.1	1	Chr1	16656916	16657494	-	1	1	76-99	Q	1i-Q	0	0	SrC2H2.1i-Q.12	Nucleus	FKCRYCCRNFPTSQALGGHQNAH
Streb.1G014580	Streb.1G014580.1	1	Chr1	32098440	32101258	-	4	3	66-98, 107-138, 142-163	M3, Z1, D	t1-Mx	0	0	SrC2H2.t1-Mx.06	Nucleus	FVCEICNKGFQRDQNLQLHRRGH, YVCPEPSCVHHDPTRALGDLTGIKKHFCRKH, WKCDQCSKKYAVQSDWKAHLK
Streb.1G020630	Streb.1G020630.1	1	Chr1	77166196	77168296	+	2	4	159-182, 205-239, 243-264, 269-295	M5, Z1, D, M4	t2-Mx	0	0	SrC2H2.t2-Mx.02	Nucleus	FSCHLCCKTFNRYNNMQMHMWGH, CYCCAPGCFNNIDHPRAKPLKDFRTLQTHYKRKH, FMCHKCDKMFAVRGDWRTHEK, WYCSCGSDFKHKRSLKDHVKAFGNGH
Streb.1G020690	Streb.1G020690.1	2	Chr1	77548775	77560371	+	3	3	64-87, 106-137, 141-162	M3, Z1, D	t1-Mx	0	0	SrC2H2.t1-Mx.07	Nucleus	FVCEICNKGFQRDQNLQLHRRGH, YICPEKTCVHHDPSRALGDLTGVKKHFSRKH, WKCEKCSKKYAVQSDWKAHSK
Streb.1G023290	Streb.1G023290.1	1	Chr1	89830895	89832210	-	1	1	48-71	Q	1i-Q	0	0	SrC2H2.1i-Q.13	Nucleus	YTCSFCRREFRSAQALGGHMNVH
Streb.1G023320	Streb.1G023320.1	1	Chr1	89925256	89926024	-	1	1	29-52	Q	1i-Q	0	0	SrC2H2.1i-Q.14	Nucleus	FTCTFCKRGFSNAQALGGHMNVH
Streb.1G024950	Streb.1G024950.1	1	Chr1	95369686	95370114	+	1	2	40-63, 81-104	Q, Q	2i-Q	0	0	SrC2H2.2i-Q.04	Nucleus	FRCKTCNKPFQSFQALGGHCASH, HECSVCGQEFALGQALGGHMRRH
Streb.1G025030	Streb.1G025030.1	1	Chr1	95670528	95671303	+	1	2	40-63, 81-104	Q, Q	2i-Q	0	0	SrC2H2.2i-Q.05	Nucleus	FRCKTCNKPFQSFQALGGHCASH, HECSVCGQEFALGQALGGHMRRH
Streb.1G025370	Streb.1G025370.1	1	Chr1	96719813	96721917	-	2	2	126-150, 230-253	M4, D	2i-Mx	transmembrane	7-29,	SrC2H2.2i-Mx.01	Nucleus	HPCLNCGEIFQKPGLLEQHRSIKH, FHCTTFLCDLGQNGNSSICNHQY
Streb.1G026380	Streb.1G026380.1	1	Chr1	99796073	99796576	+	1	2	16-39, 61-85	Q, D	2i-Mx	0	0	SrC2H2.2i-Mx.02	Nucleus	FPCQFCSRKFYSSQALGGHQNAH, IQCNYSTCLFPQSPMFFAPTNHVG
Streb.1G026630	Streb.1G026630.1	3	Chr1	100200869	100222436	+	3	3	75-98, 116-147, 151-172	M3, Z1, D	t1-Mx	0	0	SrC2H2.t1-Mx.08	Nucleus	FICEICNKGFQRDQNLQLHRRGH, YVCPEPTCVHHNPARALGDLTGIKKHYSRKH, WKCDKCSKKYAVQSDWKAHQK
Streb.1G026950	Streb.1G026950.1	3	Chr1	100703757	100707182	+	7	3	17-42, 46-67, 81-102	M4, D, D	t1-Mx	EXOIII	136-310	SrC2H2.t1-Mx.09	Nucleus	HKCVSCFQQFKKKKHLVAHMKISHH, PKCGVCQKHCKSFESLREHIL, YGCQLCMEVFENPIILGEHKD
Streb.1G030290	Streb.1G030290.1	1	Chr1	107549199	107549645	-	1	1	34-57	Q	1i-Q	0	0	SrC2H2.1i-Q.15	Nucleus	YECNFCKRGFTNAQALGGHMNIH
Streb.1G033890	Streb.1G033890.1	2	Chr1	115085796	115087787	+	2	1	69-92	Q	1i-Q	0	0	SrC2H2.1i-Q.16	Nucleus	FSCNYCRRKFYSSQALGGHQNAH
Streb.1G035890	Streb.1G035890.1	5	Chr1	118365204	118369158	+	4	3	62-85, 103-134, 138-159	M3, Z1, D	t1-Mx	0	0	SrC2H2.t1-Mx.10	Nucleus	FICEVCNKGFQREQNLQLHRRGH, YLCPEPSCVHHEPSRALGDLTGIKKHYSRKH, YKCEKCSKKYAVQSDWKAHSK
Streb.1G036080	Streb.1G036080.1	6	Chr1	118643481	118644635	-	1	3	205-228, 254-288, 292-315	M4, Z1, Z1	t1-Mx	0	0	SrC2H2.t1-Mx.11	Nucleus	HFCVICGKGFKRDANLRMHMRGH, YSCPFVGCKRNKDHNKFQPLKTILCVKNHYKRSH, YTCSRCNTKKFSVIADLRTHEKH
Streb.1G036360	Streb.1G036360.1	7	Chr1	118933849	118937040	-	2	3	205-228, 254-288, 292-315	M4, Z1, M4	t1-Mx	0	0	SrC2H2.t1-Mx.12	Nucleus	HFCVICGKGFKRDANLRMHMRGH, YSCPFVGCKRNKDHNKFQPLKTILCVKNHYKRSH, YTCSRCNTKKFSVIADLKTHEKH
Streb.1G038060	Streb.1G038060.1	1	Chr1	122004660	122007216	+	10	1	249-273	M3	1i-M	0	0	SrC2H2.1i-M.05	Nucleus	HSCKSCNRNFKSDMALQSHNQAKH
Streb.1G038350	Streb.1G038350.1	1	Chr1	122428331	122429167	-	1	2	112-135; 189-212	Q, Q	2i-Q	0	0	SrC2H2.2i-Q.06	Nucleus	YECKTCNRGFSSFQALGGHRASH, HECSICGAEFGSGQALGGHMRRH
Streb.1G044640	Streb.1G044640.1	3	Chr1	131937573	131942099	+	3	3	98-121, 140-171, 175-196	M3, Z1, D	t1-Mx	0	0	SrC2H2.t1-Mx.13	Nucleus	FVCEICNKGFQRDQNLQLHRRGH, YVCPEPSCVHHHPSRALGDLTGIKKHFCRKH, WKCDKCSKIYAVQSDWKAHSK
Streb.1G045040	Streb.1G045040.1	1	Chr1	132773179	132773781	+	1	1	31-54	Q	1i-Q	0	0	SrC2H2.1i-Q.17	Nucleus	FMCNFCKKEYKSAQALGGHMNVH
Streb.1G045600	Streb.1G045600.1	1	Chr1	133759828	133762193	-	2	1	27-50	Q	1i-Q	0	0	SrC2H2.1i-Q.18	Nucleus	FPCQFCSRKFYSSQALGGHQNAH
Streb.1G048610	Streb.1G048610.1	1	Chr1	139158190	139158802	+	1	2	38-61, 80, 103	Q, Q	2i-Q	0	0	SrC2H2.2i-Q.07	Nucleus	FNCKTCNKEFKSFQALGGHRASH, HECPVCGLEFAIGQALGGHMRRH
Streb.1G048680	Streb.1G048680.1	1	Chr1	139261165	139261629	-	1	2	38-61, 80-103	Q, Q	2i-Q	0	0	SrC2H2.2i-Q.08	Nucleus	FNCKTCNKEFKSFQALGGHRASH, HECPVCGLEFAIGQALGGHMRRH
Streb.1G048690	Streb.1G048690.1	1	Chr1	139274578	139275264	-	1	2	39-62; 80-103	Q, Q	2i-Q	0	0	SrC2H2.2i-Q.09	Nucleus	FYCKTCNKPFGSFQALGGHRASH, HECLVCGQEFAIGQALGGHMRRH
Streb.1G049150	Streb.1G049150.1	1	Chr1	140626346	140627953	+	2	4	52-83, 69-91, 165-189, 199-223	Z1, D, M4, M3	t2-Mx	ZnF_AN1	55-96	SrC2H2.t2-Mx.03	Nucleus	KKCPVRGCRETLTFSNTIKCRDCTIDHCLKH, IKCRDCTIDHCLKHRLGLDHGC, EECPICNMKFSKVAKLIDHVQMVH, DVCPKCSKGFKDPVALVEHVEKEH
Streb.1G049980	Streb.1G049980.1	1	Chr1	141995734	141997336	+	2	6	10-45, 25-47, 98-129, 115-137, 211-235, 245-269	Z1, D, Z1, D, M4, M3	t2-Mx	ZnF_AN1, ZnF_AN1	13-52, 101-142	SrC2H2.t2-Mx.04	Nucleus	KHCSVDDCKLIDFLPFTCDCCNKVFCLEHRSYITH, FTCDCCNKVFCLEHRSYITHKC, KKCPVRGCRETLTFSNTIKCRDCTIDHCLKH, IKCRDCTIDHCLKHRLGLDHGC, EECPICNMKFSKVAKLIDHVQMVH, DVCPKCSKGFRDPVALVEHVEKEH
Streb.1G051060	Streb.1G051060.1	1	Chr1	143750406	143751339	-	1	1	31-54	Q	1i-Q	0	0	SrC2H2.1i-Q.19	Nucleus	YTCSFCKRSFSNAQALGGHMNVH
Streb.2G003410	Streb.2G003410.1	1	Chr2	7355281	7356663	-	1	3	105-128, 216-239, 273-296	M2, Q, Q	3i-Mx	0	0	SrC2H2.3i-Mx.04	Nucleus	RPCTECGKQFPSEKALFGHMRCH, FECSSCKKVFGSHQALGGHRASH, HKCNICLKIFSSGQALGGHKRCH
Streb.2G003490	Streb.2G003490.1	1	Chr2	7448017	7449045	+	1	3	105-128, 216-239, 273-296	M2, Q, Q	3i-Mx	0	0	SrC2H2.3i-Mx.10	Nucleus	RPCTECGKQFPSEKALFGHMRCH, FECSSCKKVFGSHQALGGHRASH, HKCNICLKIFSSGQALGGHKRCH
Streb.2G005860	Streb.2G005860.1	5	Chr2	12059618	12060655	-	1	3	137-160, 189-223, 227-250	M4, Z1, M4	t1-Mx	0	0	SrC2H2.t1-Mx.14	Nucleus	HFCEFCGKGFKRDANLRMHMRAH, FSCPFAGCSRNKLHKKFRPLKSVICVKNHFKRSH,YSCNRCHKKNFSVLADLKSHLKH
Streb.2G005970	Streb.2G005970.1	1	Chr2	12184173	12184613	+	1	2	20-43, 66-89	Q, M1	2i-Mx	0	0	SrC2H2.2i-Mx.03	Nucleus	YKCRTCGKRFDTYQALGGHQGIH, HPCKICPEVFRTGTALGGHMTRH
Streb.2G013560	Streb.2G013560.1	3	Chr2	33716142	33716768	-	1	1	39-62	Q	1i-Q	0	0	SrC2H2.1i-Q.20	Nucleus	YTCTFCKREFRSAQALGGHMNVH
Streb.2G014030	Streb.2G014030.1	1	Chr2	35207310	35208194	-	1	1	96-119	Q	1i-Q	0	0	SrC2H2.1i-Q.21	Nucleus	FSCNYCKREFSTSQALGGHQNAH
Streb.2G014040	Streb.2G014040.1	1	Chr2	35245998	35247211	-	2	1	67-90	M1	1i-M	0	0	SrC2H2.1i-M.06	Nucleus	FSCSSCSRKFSTQQALAGHRNTH
Streb.2G017540	Streb.2G017540.1	1	Chr2	52420199	52421479	+	1	4	18-41, 100-123, 252-275, 331-354	M2, M2, Q, Q	4i-Mx	0	0	SrC2H2.4i-Mx.03	Nucleus	HVCKLCNKGFPCGRSLGGHMRSH, KLCKECGKCFQSWKALFGHMKCH, FECSTCNKSFQSYQALGGHKASH, HECSICLRVFSSGQALGGHKRSH
Streb.2G028980	Streb.2G028980.1	1	Chr2	120021327	120021707	-	1	1	32-55	M1	1i-M	0	0	SrC2H2.1i-M.07	Nucleus	FSCSYCSRKFYSPQAFGGHQNAH
Streb.2G029000	Streb.2G029000.1	1	Chr2	120076340	120076720	+	1	1	32-55	M1	1i-M	0	0	SrC2H2.1i-M.08	Nucleus	FSCSYCSRKFYSPQAFGGHQNAH
Streb.2G029620	Streb.2G029620.1	1	Chr2	122360258	122377361	+	3	3	82-105, 123-154, 158-179	M3, Z1, D	t1-Mx	0	0	SrC2H2.t1-Mx.15	Nucleus	YVCEICNKGFQRDQNLQLHRRGH, YICPEPTCVHHNPARALGDLTGIKKHFSRKH, WKCEKCCKKYAVQCDWKAHSK
Streb.2G037670	Streb.2G037670.1	4	Chr2	140308871	140311087	+	6	9	20-44, 61-84, 89-114, 118-145, 159-184, 191-217, 219-241, 249-275, 280-307	M5, M4, M4, M5, M4, M3, Z2, M4, M5	t2-M	0	0	SrC2H2.t2-M.01	Nucleus	YTCGYCGIVRSKKTIINAHIQSHH, NACEECGASFKKPAHLKQHMQSH, FTCPIQDCNSSYRRKDHLNRHLIQH, FECPIENCKSKFSIQGNMTRHVKELHH, FACSEPGCEKVFKYASKLKTHEESH, AFCGEPGCMKYFTNEQCLKAHIQSCH, INCEICGSKQLKKNIKRHLRTH, IECSFDGCNLTFSTGSNLKQHIKAAH, FVCSVSGCGMRFSFKHVKDNHEKSGKH
Streb.2G040150	Streb.2G040150.1	1	Chr2	144947387	144949159	+	1	4	57-80, 130-153, 314-337, 391-414	M1, M3, Q, Q	4i-Mx	0	0	SrC2H2.4i-Mx.04	Nucleus	RVCLECNKEFSSRKALGGHMRVH, PTCCQCGKSFPSMKSLFGHMRCH, YKCNTCNKCFATHQALGGHRSSH, HQCKICDKVFATGQALGGHQRCH
Streb.2G041210	Streb.2G041210.1	4	Chr2	147114665	147117970	-	4	3	88-111, 130-161, 145-186	M3, Z1, D	3i-Mx	0	0	SrC2H2.3i-Mx.05	Nucleus	FLCEICNKGFQRDQNLQLHRRGH, YVCPEPSCVHHDPSRALGDLTGIKKHFSRKH, WKCEKCSKRYAVQSDWKAHSK
Streb.2G042930	Streb.2G042930.1	1	Chr2	150091033	150091543	+	2	1	29-52	Q	1i-Q	0	0	SrC2H2.1i-Q.22	Nucleus	YECTYCKHGFTNAQALGGHMNVH
Streb.2G048040	Streb.2G048040.1	1	Chr2	158182541	158183734	+	1	2	90-113, 143-166	Q, Q	2i-Q	0	0	SrC2H2.2i-Q.11	Nucleus	YKCSVCDKAFGSYQALGGHKASH, HECSICHRCFPTGQALGGHKRRH
Streb.2G049660	Streb.2G049660.1	3	Chr2	161021756	161023976	+	3	2	296-321, 558-583	M5, M4	2i-M	DnaJ, coiled coil, coiled coil	7-69, 226-270, 356-383	SrC2H2.2i-M.03	Golgi aparatus.nucleous	LYCVACGKKFKSDKQWKNHEQSKKH, HECDTCGVDFDSRNKLHKHLNDTGH
Streb.2G050230	Streb.2G050230.1	1	Chr2	161810796	161811236	+	1	1	52-75	Q	1i-Q	0	0	SrC2H2.1i-Q.23	Chloroplast.nucleous	YKCTYCCKKFLNSQALGGHQNAH
Streb.2G053280	Streb.2G053280.1	2 swiched	Chr2	166673056	166676327	-	3	3	92-115, 134-165, 169-190	M3, Z1, D	t1-Mx	0	0	SrC2H2.t1-Mx.16	Nucleus	FVCEICNKGFQRDQNLQLHRRGH, YVCPEVNCVHHEPSRALGDLTGIKKHFCRKH, WKCDKCSKSYAVQSDWKAHSK
Streb.2G056070	Streb.2G056070.1	1	Chr2	170551365	170553185	+	1	3	10-33, 66-89, 342-365	M2, M2, Q	3i-Mx	0	0	SrC2H2.3i-Mx.06	Nucleus	HMCRNCNKSFPCGRSLGGHMRSH, KICKECGKGFQSWKALFGHMKCH, HECPICFKTFTSGQALGGHKRSH
Streb.2G060590	Streb.2G060590.1	1	Chr2	177373223	177374740	+	2	1	179-203	M4	1i-M	0	0	SrC2H2.1i-M.09	Chloroplast.nucleous	VTCHKCGKQFRNLENLEAHHLSKH
Streb.3G002340	Streb.3G002340.1	1	Chr3	3206423	3207574	-	1	3	12-35, 156-179, 232, 255	M1, Q, Q	3i-Mx	0	0	SrC2H2.3i-Mx.07	Nucleus	HFCKVCKKGFMCGRALGGHMRAH, FECKACKKVFSSHQALGGHRASH, HKCSICSRVFASGQALGGHKRCH
Streb.3G002590	Streb.3G002590.1	1	Chr3	3497338	3498489	+	1	3	12-35, 156-179, 232, 255	M1, Q, Q	3i-Mx	0	0	SrC2H2.3i-Mx.08	Nucleus	HFCKVCKKGFMCGRALGGHMRAH, FECKACKKVFSSHQALGGHRASH, HKCSICSRVFASGQALGGHKRCH
Streb.3G007910	Streb.3G007910.1	1	Chr3	10816871	10818884	+	2	1	138-162	M4	1i-M	0	0	SrC2H2.1i-M.10	Nucleus	YICRVCGRKFYTNEKLINHFKQIH
Streb.3G008050	Streb.3G008050.1	1	Chr3	10956763	10958506	-	2	1	138-162	M4	1i-M	0	0	SrC2H2.1i-M.11	Nucleus	YICRVCGRKFYTNEKLINHFKQIH
Streb.3G008070	Streb.3G008070.1	1	Chr3	10967222	10969243	-	2	1	133-157	M4	1i-M	0	0	SrC2H2.1i-M.12	Chloroplast.nucleous	YICRVCGRKFYTNEKLINHFKQIH
Streb.3G009340	Streb.3G009340.1	3	Chr3	12460082	12463796	+	3	3	87-110, 129-160, 164-185	M3, Z1, D	t1-Mx	0	0	SrC2H2.t1-Mx.17	Nucleus	FMCEICNKGFQRDQNLQLHRRGH, YVCPEPSCVHHEPSRALGDLTGIKKHFSRKH, WKCEKCSKRYAVQSDWKAHSK
Streb.3G010100	Streb.3G010100.1	1	Chr3	13276454	13278109	-	1	4	57-80, 130-153, 393-416, 470-493	M1, M3, Q, Q	4i-Mx	0	0	SrC2H2.4i-Mx.05	Nucleus	KICLECGKEFSSGKALGGHMRVH, PTCSQCGKTFPSMKSLFGHMRCH, YKCTTCNKCFTSHQALGGHRSSH, HQCKICDKIFATGQALGGHQRCH
Streb.3G013840	Streb.3G013840.1	1	Chr3	17885803	17891674	+	3	3	73-96, 114-145, 149-170	M3, Z1, D	t1-Mx	0	0	SrC2H2.t1-Mx.18	Nucleus	YVCEICNKGFQRDQNLQLHRRGH, YICPEPTCVHHNPARALGDLTGIKKHFSRKH, WKCEKCSKKYAVQCDWKAHSK
Streb.3G016860	Streb.3G016860.1	1	Chr3	21952356	21955004	+	4	3	62-85, 104-135, 136-160	M3, Z1, D	t1-Mx	0	0	SrC2H2.t1-Mx.19	Nucleus	FVCEICNKGFQRDQNLQLHRRGH, YICPEKTCVHHDPSRALGDLTGVKKHFSRKH, WKCEKCSKKYAVQSDWKAHSK
Streb.3G017280	Streb.3G017280.1	1	Chr3	22623681	22624031	+	1	1	46-69	M2	1i-M	0	0	SrC2H2.1i-M.13	Nucleus	VICPICNRNMYHEKALNGHIRWH
Streb.3G017620	Streb.3G017620.1	1	Chr3	23321478	23322143	+	1	1	85-108	Q	1i-Q	0	0	SrC2H2.1i-Q.24	Nucleus	FKCHYCSRNFQTSQALGGHQNAH
Streb.3G019340	Streb.3G019340.1	2	Chr3	26324002	26327483	-	10	1	279-303	M3	1i-M	0	0	SrC2H2.1i-M.14	Nucleus	HSCKPCNRNFKSDSALQSHNQAKH
Streb.3G023120	Streb.3G023120.1	2	Chr3	34122688	34126246	-	8	3	65-90, 94-115, 129-150	M4, D, D	t1-Mx	EXOIII	181-355	SrC2H2.t1-Mx.20	Nucleus	NKCAACYRQFNKKEHLVEHMRTSYH, PICGICGKRSRSFESLREHLI, LGCDICLTILSSRNALRAHRD
Streb.3G023980	Streb.3G023980.1	1	Chr3	35523134	35525964	-	4	3	68-94, 95-119, 133-159	M5, M3, M5	t1-M	coiled coil	37-65	SrC2H2.t1-M.01	Nucleus	VTCPIVGCGAHLRSLAEFEDHYNARH, ASCSVCCRVYPTSRLLGIHVSEAH, YECLVEGCGVKLKSYKSRHQHLIDKH
Streb.3G024180	Streb.3G024180.1	1	Chr3	35779841	35782979	+	4	3	68-94, 95-119, 133-159	M5, M3, M5	t1-M	coiled coil	37-65	SrC2H2.t1-M.02	Nucleus	VTCPIVGCGAHLRSLAEFEDHYNARH, ASCSVCCRVYPTSRLLGIHVSEAH, YECLVEGCGVKLKSYKSRHQHLIDKH
Streb.3G025260	Streb.3G025260.1	1	Chr3	37601000	37601993	-	1	2	119-142, 197-220	Q, Q	2i-Q	0	0	SrC2H2.2i-Q.12	Nucleus	YECKTCNRTFSSFQALGGHRASH, HECSICGSEFLSGQALGGHMRRH
Streb.3G025970	Streb.3G025970.1	1	Chr3	39701613	39704495	+	2	4	199-222, 245-279, 283-304, 309-335,	M5, M4, D, M4	t2-Mx	0	0	SrC2H2.t2-Mx.05	Nucleus	FSCPLCFKTFNRYNNMQMHMWGH, CYCCAPGCRNNIDHPRAKPLKDFRTLQTHYKRKH, FMCRKCGKAFAVRGDWRTHEK, WYCSCGSDFKHKRSLKDHIKAFGNGH
Streb.3G027010	Streb.3G027010.1	4	Chr3	41845497	41848276	+	4	3	62-85, 104-135, 139-160	M3, Z1, D	t1-Mx	0	0	SrC2H2.t1-Mx.21	Nucleus	FVCEICNKGFQRDQNLQLHRRGH, YICPEKTCVHHDPSRALGDLTGIKKHFSRKH, WKCEKCSKKYAVQSDWKAHSK
Streb.3G029430	Streb.3G029430.1	1	Chr3	49931643	49936145	-	7	6	126-149, 203-226, 1012-1035, 1036-1060, 1065-1090	Q, Q, D, M5, M4	t2-Mx	JmjN,JmjC	15-55, 273-442	SrC2H2.t2-Mx.06	Nucleus	FECKTCSRTFSSFQALGGHRASH, HECSICGAEFNSGQALGGHMRRH, HRCNHDGCKMSFKTKTEVILHRK, NRCPHEGCGKKFSSHRYAVLHFRVH, LKCSWKGCKMTFKWAWARTEHLRVH
Streb.3G030960	Streb.3G030960.1	1	Chr3	57019421	57020211	+	1	2	46-69, 93-116	Q, Q	2i-Q	0	0	SrC2H2.2i-Q.13	Nucleus	FECKTCNRQFTSFQALGGHRASH, HKCSICGLEFAIGQALGGHMRRH
Streb.4G001380	Streb.4G001380.1	4	Chr4	30925126	30926028	+	2	3	54-77, 134-157, 191-214	M2, Q, Q	3i-Mx	0	0	SrC2H2.3i-Mx.09	Nucleus	RSCSECGKKFWSWKALYGHMRCH, FECTSCKKVFGSHQALGGHRASH, HKCGICSRVFSSGQALGGHKRCH
Streb.4G006360	Streb.4G006360.1	1	Chr4	64163647	64165146	+	1	3	9-32, 72-93, 227-250, 310-333	M1, M1, Q, Q	4i-Mx	0	0	SrC2H2.4i-Mx.10	Nucleus	HFCRICKKGFMCGRALGGHMRAH, RVCENCGKEFLSWKSFLEHKK, FACKACKKVFTSHQALGGHRASH, HKCSICNRIFASGQALGGHKRCH
Streb.4G011560	Streb.4G011560.1	3	Chr4	79802985	79807598	+	6	2	11-35, 36-60	M4, M5	t1-M	0	0	SrC2H2.t1-M.03	Nucleus	VWCYYCDREFDDEKILVQHQKAKH, FKCHVCHKKLSTAGGMAIHVLQVH
Streb.4G012800	Streb.4G012800.1	1	Chr4	82829460	82829930	-	1	1	35-58	Q	1i-Q	0	0	SrC2H2.1i-Q.25	Nucleus	FSCLYCPRTFYTSQALGGHQNAH
Streb.4G014080	Streb.4G014080.1	2	Chr4	85401902	85406159	+	8	3	10-35, 39-60, 74-95	M4, D, D	t1-Mx	EXOIII	107-281	SrC2H2.t1-Mx.22	Nucleus	NKCVACYRQFNKKEHLVEHMRISYH, PMCGICGKRCRSFESLRDHLI, RGCTFCLNILSSPNALRFHQD
Streb.4G016650	Streb.4G016650.1	4	Chr4	91903700	91912945	-	12	4	745-769, 779-803, 813-837, 881-905	M3, M4, M4, M3	t2-M	PreSET, SET, PostSET	1118-1243, 1259-1397, 1398-1414	SrC2H2.t2-M.02	Nucleus	IKCNICSLEFVDDQTLAKHWIDNH, YVCAICLDSFTKSNLLEAHVQERH, YQCIPCGNRFGSPDQLWAHVGSQH, YICRFCGLRFDLLPDLGRHHQAAH
Streb.4G021110	Streb.4G021110.1	3	Chr4	102026396	102029001	-	4	3	67-90, 108, 139, 143-164	M3, Z1, D	t1-Mx	0	0	SrC2H2.t1-Mx.23	Nucleus	FVCEICNKGFQRDQNLQLHRRGH, YVCPEKTCIHHDPSRALGDLTGIKKHFSRKH, WKCERCSKKYAVQSDWKAHMK
Streb.4G022270	Streb.4G022270.1	1	Chr4	103983235	103985390	-	1	4	14-37, 109-132, 312-335, 396-419	M2, M2, Q, Q	4i-Mx	0	0	SrC2H2.4i-Mx.06	Nucleus	HICVLCDRSFPSGRSLGGHMRSH, KLCKECGKGFQSWKALFGHMKCH, FECVTCNKSFHSYQALGGHKASH, HECPICLKIFSSGQALGGHKRAH
Streb.4G023280	Streb.4G023280.1	1	Chr4	105786349	105787089	+	1	1	52-75	M1	1i-M	0	0	SrC2H2.1i-M.16	Nucleus	YVCQFCCKKFVNSHALGGHQNAH
Streb.4G027190	Streb.4G027190.1	1	Chr4	111692792	111695490	-	3	3	93-116, 135-166, 170-191	M3, Z1, D	t1-Mx	0	0	SrC2H2.t1-Mx.24	Nucleus	FVCEMCNKGFQRDQNLQLHRRGH, YVCPEVNCVHHEASRALGDLTGIKKHFCRKH, WKCDKCSKRYAVQSDWKAHSK
Streb.5G002950	Streb.5G002950.1	1	Chr5	7515664	7517019	-	1	4	9-32, 100,132, 333-356, 392-415	M2, M2, M1, Q	4i-Mx	0	0	SrC2H2.4i-Mx.07	Nucleus	FVCKLCDKRFPSGNSLGGHMRSH, QICKQCGKGFQSLKALCGHMAFH, YECLNCNKTFNSFQGLGGHRPCH, HKCPICFRMFKSGQALGGHKRSH
Streb.5G004240	Streb.5G004240.1	1	Chr5	11877102	11879827	-	5	1	49-72	Q	1i-Q	0	0	SrC2H2.1i-Q.26	Nucleus	YECRFCSHKFRKSQALGGHMNRH
Streb.5G005190	Streb.5G005190.1	3	Chr5	15423549	15426072	+	3	2	66-89, 107-138, 143-171	M3, Z1, M5	t1-Mx	coiled coil	285-347	SrC2H2.t1-Mx.25	Nucleus	YVCEICNQGFQRDQNLQMHRRRH, FVCPEPSCLHHDPCHALGDLVGIKKHFRRKH, YVCEKCSKGYAVQSDYKAHLKTCGTRGH
Streb.5G008370	Streb.5G008370.1	1	Chr5	26882743	26883325	+	1	2	44-67, 91-114	Q, Q	2i-Q	0	0	SrC2H2.2i-Q.14	Nucleus	FKCKTCNRQFASFQALGGHRASH, HECSICGLEFSVGQALGGHMRRH
Streb.5G008640	Streb.5G008640.1	1	Chr5	28229581	28230163	-	1	2	44-67, 91-114	Q, Q	2i-Q	0	0	SrC2H2.2i-Q.15	Nucleus	FKCKTCNRQFASFQALGGHRASH, HECSICGLEFSVGQALGGHMRRH
Streb.5G008650	Streb.5G008650.1	1	Chr5	28291860	28292397	-	1	2	45-68, 92-115	Q, Q	2i-Q	0	0	SrC2H2.2i-Q.16	Nucleus	FECKTCNRQFPSFQALGGHRASH, HECSICGLEFSVGQALGGHMRRH
Streb.5G015340	Streb.5G015340.1	1	Chr5	76246489	76247174	-	1	2	47-70, 80-103	Q, Q	2i-Q	0	0	SrC2H2.2i-Q.17	Nucleus	FECQYCRRDFANSQALGGHQNAH, FSCNYCERKFYSSQALGGHQNAH
Streb.5G018080	Streb.5G018080.1	1	Chr5	84905442	84906396	-	1	1	77-100	Q	1i-Q	0	0	SrC2H2.1i-Q.27	Nucleus	FECHYCCRNFPTSQALGGHQNAH
Streb.5G018510	Streb.5G018510.1	1	Chr5	85713722	85716122	+	2	3	149-172, 195-229, 260-286	M5, M4, M4	3i-M	0	0	SrC2H2.3i-M.01	Nucleus	FVCSLCNKTFNRYNNMQMHMWGH, CYCCAQGCKNNINHPRAKPLKDFRTLQTHYKRKH, WYCTCGSDFKHKRSLKDHIRAFGNGH
Streb.5G018900	Streb.5G018900.1	1	Chr5	86757740	86758817	-	1	2	107-130, 193-216	Q, Q	2i-Q	0	0	SrC2H2.2i-Q.18	Nucleus	YECKTCNRTFPSFQALGGHRASH, HECSICGSEFLSGQALGGHMRKH
Streb.5G019230	Streb.5G019230.1	3	Chr5	87762260	87763915	-	4	3	61-84, 103-134, 138-159	M3, Z1, D	t1-Mx	0	0	SrC2H2.t1-Mx.26	Nucleus	FVCEICHKGFQRDQNLQLHRRGH, YICPEIGCVHHDPSRALGDLTGVKKHFSRKH, WKCEKCSKKYAVQSDWKAHSK
Streb.5G025460	Streb.5G025460.1	1	Chr5	100687624	100690794	-	3	3	58-81, 99-130, 134-155	M3, Z1, D	t1-Mx	0	0	SrC2H2.t1-Mx.27	Nucleus	FMCEICGKGFQRDQNLQLHRRGH, YVCPEKSCVHNHPSRALGDLTGIKKHFCRKH, WKCAKCSKCYAVQSDWKAHSK
Streb.5G030820	Streb.5G030820.1	1	Chr5	109313977	109314648	+	1	1	33-56	Q	1i-Q	0	0	SrC2H2.1i-Q.28	Nucleus	FPCNYCRRKFDSSQALGGHQNAH
Streb.5G034020	Streb.5G034020.1	1	Chr5	114962025	114962537	+	1	1	29-52	Q	1i-Q	0	0	SrC2H2.1i-Q.29	Nucleus	YECTYCKHGFTNAQALGGHMNVH
Streb.6G000490	Streb.6G000490.1	1	Chr6	1255756	1256637	+	1	2	63-86, 117-140	Q, Q	2i-Q	0	0	SrC2H2.2i-Q.19	Nucleus	YKCSVCNKSFTSYQALGGHKASH, HECSICHRSFPTGQALGGHKRRH
Streb.6G000610	Streb.6G000610.1	2	Chr6	1425549	1426496	-	1	1	36-59	Q	1i-Q	0	0	SrC2H2.1i-Q.30	Nucleus	YTCNFCKRKFYSSQALGGHQNAH
Streb.6G002350	Streb.6G002350.1	1	Chr6	6420535	6430860	+	2	1	159-183	M4	1i-M	0	0	SrC2H2.1i-M.17	Chloroplast.nucleous	YICSVCGRKCKTNLDLKKHFKQLH
Streb.6G002380	Streb.6G002380.1	1	Chr6	6471965	6473167	+	1	1	153-177	M4	1i-M	0	0	SrC2H2.1i-M.18	Nucleus	YICNVCGRKCKTNIDLKKHFKQLH
Streb.6G015590	Streb.6G015590.1	1	Chr6	68921456	68921872	+	1	1	40-63	Q	1i-Q	0	0	SrC2H2.1i-Q.31	Nucleus	FSCNYCSRKFYSSQALGGHQNGH
Streb.6G015810	Streb.6G015810.1	1	Chr6	69446275	69446694	+	1	1	41-64	Q	1i-Q	0	0	SrC2H2.1i-Q.32	Nucleus	FSCNYCSRKFYSSQALGGHQNGH
Streb.6G017210	Streb.6G017210.1	1	Chr6	72643614	72644129	+	1	1	35-58	Q	1i-Q	0	0	SrC2H2.1i-Q.33	Nucleus	YECHFCKRGFTNAQALGGHMNIH
Streb.6G017780	Streb.6G017780.1	1	Chr6	73643773	73644360	-	1	2	36-59, 74-97	Q, Q	2i-Q	0	0	SrC2H2.2i-Q.20	Nucleus	FHCKTCNKQFSSFQALGGHRTSH, HECSICGLEFELGQALGGHMRRH
Streb.6G023250	Streb.6G023250.1	1	Chr6	83155395	83155910	-	1	1	29-52	Q	1i-Q	0	0	SrC2H2.1i-Q.34	Nucleus	YECTYCKHGFTNAQALGGHMNVH
Streb.6G023260	Streb.6G023260.1	1	Chr6	83162207	83162719	-	1	1	28-50	Q	1i-Q	0	0	SrC2H2.1i-Q.51	Nucleus	FTCNFCKKEYKSAQALGGHMNVH
Streb.7G000050	Streb.7G000050.1	1	Chr7	135838	137120	-	3	3	68-91, 110-141, 145-166	M3, Z1, D	t1-Mx	0	0	SrC2H2.t1-Mx.28	Nucleus	YICEVCHKGFQRDQNLQLHRRGH, YICPEPNCVHHEPTRALGDLTGIKKHFCRKH, WKCDKCSKRYAVQSDWKAHAK
Streb.7G001150	Streb.7G001150.1	5	Chr7	2439581	2443393	-	6	5	76-101, 105-130, 135-162, 165-191, 225-251	M3, M4, M4, M4, M4	t2-M	0	0	SrC2H2.t2-M.03	Nucleus	FLCSHEGCGKTFVDVGALRKHSHVH, YVCHYDNCGKKFLESSKLKRHFLIH, FVCPHEGCGKAFSLDFNLRSHMKTHSH, HICHFPGCGKRYNYEYKLKNHILSHH, YACPYERCEKAYIHEYKLNLHLKREH
Streb.7G002160	Streb.7G002160.1	5	Chr7	6765089	6768726	+	3	1	84-109, 127-151	M4, M5	2i-M	ZnF_U1	124-158	SrC2H2.2i-M.04	Nucleus	FVCVVCRIAFATVYHLKIHGETFAH, FLCEICDIQCSASRVMESHVAGLKH
Streb.7G002240	Streb.7G002240.1	1	Chr7	6915427	6916981	-	1	4	9-32, 97-120, 350-373, 413-436	M2, M2, M1, Q	4i-Mx	0	0	SrC2H2.4i-Mx.08	Nucleus	FVCKLCDKKYPSGKSLGGHMRSH, RICKQCGKGFQSLKALCGHMACH, YECLTCNKIFTSFQGLGGHRPCH, HECPICFRMFKSGQALGGHKRSH
Streb.7G002930	Streb.7G002930.1	1	Chr7	8622030	8623124	+	1	1	56-79	Q	1i-Q	0	0	SrC2H2.1i-Q.36	Nucleus	YECQYCCREFANSQALGGHQNAH
Streb.7G003370	Streb.7G003370.1	1	Chr7	9819714	9821402	-	2	4	149-172, 196-230, 234-262, 260-280	M5, M4, M5, M4	t2-M	0	0	SrC2H2.t2-M.04	Nucleus	FSCTVCNKTFNRYNNMQMHMWGH, CYCCATGCKNNIDYPRSKPLKDFRTLQTHYKRKH, FACRKCGKPFAVRGDWRTHEKNCGKLWH
Streb.7G003390	Streb.7G003390.1	1	Chr7	9885061	9886749	-	2	4	149-172, 196-230, 234-262, 260-280	M5, M4, M5, M4	t2-M	0	0	SrC2H2.t2-M.05	Nucleus	FSCTVCNKTFNRYNNMQMHMWGH, CYCCATGCKNNIDYPRSKPLKDFRTLQTHYKRKH, FACRKCGKPFAVRGDWRTHEKNCGKLWH
Streb.7G004510	Streb.7G004510.1	1	Chr7	12823166	12825927	-	3	3	61-84, 102-133, 138-166	M3, Z1, M5	t1-Mx	0	0	SrC2H2.t1-Mx.29	Nucleus	YVCEICNQGFQRDQNLQMHRRRH, FVCPEPSCLHHDPGHALGDLVGIKKHYRRKH, WVCEKCSKGYAVQSDYKAHLKTCGTRGH
Streb.7G008000	Streb.7G008000.1	1	Chr7	25785639	25786628	-	2	4	110-133, 156-190, 194-215, 220-246	M4, M4, D, M4	t2-Mx	0	0	SrC2H2.t2-Mx.07	Nucleus	FACHICDKIFNRYNNLQMHMWGH, CYCCEEECKNNINHPRSKPLKDFRTLQTHYKRKH, FSCRKCEKSFAVKGDWRTHEK, WLCVCGSDFKHKRSLKDHIMSFGLGH
Streb.7G014990	Streb.7G014990.1	1	Chr7	74632701	74637432	-	3	2	76-101, 180-204	Z1, M4	2i-Mx	0	0	SrC2H2.2i-Mx.04	Nucleus	SSCSSICSFRDVVHGNTRVVHRAEH, CVCSQCGEIFTKMESLEHHQAVRH
Streb.7G020640	Streb.7G020640.1	2	Chr7	89084755	89087983	-	4	3	66-89, 107-138, 142-163	M3, Z1, D	t1-Mx	0	0	SrC2H2.t1-Mx.30	Nucleus	FVCEICNKGFQRDQNLQLHRRGH, YVCPEPSCIHHDPTRALGDLTGIKKHFSRKH, WKCDQCSKKYAVQSDWKAHLK
Streb.7G025780	Streb.7G025780.1	1	Chr7	99792288	99793217	-	1	1	54-77	Q	1i-Q	0	0	SrC2H2.1i-Q.37	Nucleus	YTCSFCKREFRSAQALGGHMNIH
Streb.7G026050	Streb.7G026050.1	1	Chr7	100423392	100424227	-	1	2	46-69, 93-116	Q, Q	2i-Q	0	0	SrC2H2.2i-Q.21	Nucleus	FECKTCNRQFTSFQALGGHRASH, HKCSICGLEFAIGQALGGHMRRH
Streb.7G026860	Streb.7G026860.1	1	Chr7	102092453	102093472	+	1	2	129-152, 214-237	Q, Q	2i-Q	0	0	SrC2H2.2i-Q.22	Nucleus	YECKTCSRTFASFQALGGHRASH, HDCSICGAEFNSGQALGGHMRRH
Streb.7G027910	Streb.7G027910.1	1	Chr7	103601470	103604444	-	3	3	67-90, 109-140, 144-165	M3, Z1,D	t1-Mx	0	0	SrC2H2.t1-Mx.31	Nucleus	FVCEICNKGFQRDQNLQLHRRGH,YICPEKTCVHHDPSRALGDLTGIKKHFSRKH, WKCEKCSKKYAVQSDWKAHSK
Streb.7G028290	Streb.7G028290.1	1	Chr7	104361135	104364125	+	3	3	67-90, 109-140, 144-165	M3, Z1, D	t1-Mx	0	0	SrC2H2.t1-Mx.32	Nucleus	FVCEICNKGFQRDQNLQLHRRGH, YICPEKTCVHHDPSRALGDLTGIKKHFSRKH, WKCEKCSKKYAVQSDWKAHSK
Streb.7G029230	Streb.7G029230.1	1	Chr7	105843810	105847616	-	2	4	171-194, 217-251, 255-276, 281-307	M5, Z1, D, M4	t2-Mx	0	0	SrC2H2.t2-Mx.08	Nucleus	FSCPLCFKTFNRYNNMQMHMWGH, CYCCAPGCRNNIDHPRAKPLKDFRTLQTHYKRKH, FMCRKCGKAFAVRGDWRTHEK, WYCSCGSDFKHKRSLKDHIKAFGNGH
Streb.8G003090	Streb.8G003090.1	1	Chr8	6267348	6270107	+	3	3	72-95, 113-144, 148-169	M3, Z1, D	t1-Mx	0	0	SrC2H2.t1-Mx.33	Nucleus	FVCEICSKGFQRDQNLQLHRRGH, YVCPELSCVHHDPTRALGDLTGIKKHYSRKH, WKCDRCLKKYAVQSDWKAHLK
Streb.8G004380	Streb.8G004380.1	1	Chr8	9127869	9128749	+	1	1	33-56	Q	1i-Q	0	0	SrC2H2.1i-Q.38	Nucleus	YGCIFCRRGFTTAQALGGHMNIH
Streb.8G008290	Streb.8G008290.1	1	Chr8	18346989	18348531	-	1	2	122-146, 227-250	M4, D	2i-Mx	transmembrane	7-29,	SrC2H2.2i-Mx.05	Nucleus	YPCPNCGEIFQKPGLLDQHLAFKH, FHCSTFLCDLGQNGNSSICSHQY
Streb.8G011750	Streb.8G011750.1	1	Chr8	27990227	27992625	+	2	4	217-240, 263-297, 301-322, 327-351	M5, Z1, D, M4	t2-Mx	0	0	SrC2H2.t2-Mx.09	Nucleus	FSCPVCFKTFNRYNNMQMHMWGH, CYCCSPGCRNNIDHPRSRPLKDFRTLQTHYKRKH, FMCRKCGKAFAVKGDWRTHEK, WYCICGSDFKHKRSLKDHIKAFGH
Streb.8G016040	Streb.8G016040.1	3	Chr8	54817801	54819903	+	2	3	219-242, 268-302, 306-329	M4, Z1, M4	t1-Mx	0	0	SrC2H2.t1-Mx.34	Nucleus	HFCVICGKGFKRDANLRMHMRGH, YSCPFIGCKRNKDHKKFQPLKTILCVKNHYKRSH, YTCSRCSTKKFSVIADLKTHEKH
Streb.8G021230	Streb.8G021230.1	1	Chr8	76491550	76492309	-	1	2	46-69, 94-117	Q, Q	2i-Q	0	0	SrC2H2.2i-Q.23	Nucleus	FECKTCNRQFTSFQALGGHRASH, HECSICGLEFSIGQALGGHMRRH
Streb.8G023880	Streb.8G023880.1	1	Chr8	83666528	83667789	+	1	1	79-102	Q	1i-Q	0	0	SrC2H2.1i-Q.39	Nucleus	FECQYCFKEFVNSQALGGHQNAH
Streb.8G023910	Streb.8G023910.1	5	Chr8	83694463	83696859	+	4	5	25-50, 54-79, 84-109, 114-140, 187-213	M3, M4, M4, M4, M4	t2-M	0	0	SrC2H2.t2-M.06	Nucleus	FLCSYEGCGKTFIDAGALRKHSHIH, YVCHYENCGKKFLDSSKLKRHFLIH, FVCPHEGCGKAFSLDFNLRSHMKTH, HICPFQDCGKRYAHEYKLKNHIMSHH, YACPYEGCEKAYIHEYKLNLHLRREH
Streb.8G028380	Streb.8G028380.1	1	Chr8	94419898	94421547	-	1	4	9-32, 92-115, 325-348, 384-407	M2, M2, M1, Q	4i-Mx	0	0	SrC2H2.4i-Mx.09	Nucleus	FVCKLCDKRFPSGKSLGGHMRSH, QICKQCGKGFQSLKALCGHMAYH, YECLNCNKTFTSFQGLGGHRPCH, HECPICFRMFKSGQALGGHKRSH
Streb.8G028800	Streb.8G028800.1	2	Chr8	95358635	95362327	+	3	1	111-132	D	1i-D	ZnF_Rad18, PUG, UBX	111-135, 174-238, 341-428	SrC2H2.1i-D.01	Nucleus	FECPVCNRAFGSEEEVSNHVE
Streb.8G029830	Streb.8G029830.1	1	Chr8	97684122	97684991	+	2	1	43-66	Q	1i-Q	0	0	SrC2H2.1i-Q.40	Nucleus	YECQYCCREFANSQALGGHQNAH
Streb.8G030030	Streb.8G030030.1	2	Chr8	98089993	98097655	-	5	1	78-101	Q	1i-Q	0	0	SrC2H2.1i-Q.41	Nucleus	YECRFCSLKFCKSQALGGHMNRH
Streb.8G031380	Streb.8G031380.1	2	Chr8	101040778	101043523	+	3	3	65-88, 106-137, 142-170	M3, Z1, M5	t1-Mx	coiled coil	286-340	SrC2H2.t1-Mx.35	Nucleus	YVCEICNQGFQRDQNLQMHRRRH, FVCPEPSCLHHDPNHALGDLVGIKKHFRRKH, WVCDKCSKGYAVQSDYKAHLKTCGTRGH
Streb.8G032700	Streb.8G032700.1	2	Chr8	103345921	103349004	+	3	1	189-215	M4	1i-M	0	0	SrC2H2.1i-M.19	Nucleus	TICLCSECGEVFPKMESLEHHQAVRH
Streb.9G000950	Streb.9G000950.1	1	Chr9	1640992	1642041	-	1	1	88-111	Q	1i-Q	0	0	SrC2H2.1i-Q.42	Nucleus	FPCNHCKTRFKTAQALGGHQNTH
Streb.9G001790	Streb.9G001790.1	1	Chr9	2919100	2919838	+	1	1	40-63	Q	1i-Q	0	0	SrC2H2.1i-Q.43	Nucleus	YTCTFCRREFRSAQALGGHMNVH
Streb.9G004870	Streb.9G004870.1	1	Chr9	7703506	7704179	+	2	1	49-72	M5	1i-M	0	0	SrC2H2.1i-M.20	Nucleus	KCDKCSREFCSTINYRRHIRVH
Streb.9G006020	Streb.9G006020.1	1	Chr9	9384519	9388024	+	5	4	25-50, 89-114, 182-206, 233-265	M4, M4, M5, M4	4i-M	ZnF_U1	23-57	SrC2H2.4i-M.01	Nucleus	LTCHACNKEFIDKNAQKIHYKSEWH, YTCGLCGKGYKSSNAYNQHLKTRAH, TCCFMCDQEHETIESCMIHLHKNH, YMCLYCSSNCQPFNSLEAVRKHMVAKSHCRVH
Streb.9G010600	Streb.9G010600.1	1	Chr9	17248996	17249478	+	1	2	38-61, 77-100	Q, Q	2i-Q	0	0	SrC2H2.2i-Q.24	Nucleus	FNCKTCNKQFSSFQALGGHSTSH, HKCSVCGLEFNIGQALGGHMRLH
Streb.9G010930	Streb.9G010930.1	1	Chr9	17576351	17577041	-	1	1	35-58	Q	1i-Q	0	0	SrC2H2.1i-Q.44	Nucleus	YECNFCKRGFTNAQALGGHMNIH
Streb.9G011870	Streb.9G011870.1	1	Chr9	18917974	18918330	+	1	1	34-57	Q	1i-Q	0	0	SrC2H2.1i-Q.45	Nucleus	FSCNYCRRKFHSSQALGGHQNAH
Streb.9G017700	Streb.9G017700.1	1	Chr9	32774483	32775450	+	1	1	27-50	Q	1i-Q	0	0	SrC2H2.1i-Q.46	Nucleus	YTCKFCQRKFCSSQALGGHQNAH
Streb.9G017810	Streb.9G017810.1	1	Chr9	33002213	33003112	-	1	2	73-96; 129-152	Q, Q	2i-Q	0	0	SrC2H2.2i-Q.25	Nucleus	YNCSVCNKSFSSYQALGGHKASH, HECSICHRSFPTGQALGGHKRRH
Streb.9G031500	Streb.9G031500.1	1	Chr9	100325208	100325868	-	1	1	35-58	Q	1i-Q	0	0	SrC2H2.1i-Q.47	Nucleus	KVCHFCKRKFYSAQALGGHQNAH
Streb.Contig00126G000030	Streb.Contig00126G000030.1	1	Un	27191	28689	+	2	4	9-32, 72-93, 227-250, 313-347	M1, D, Q, Z1	4i-Mx	0	0	SrC2H2.4i-Mx.11	Chloroplast.nucleous	HFCRICKKGFMCGRALGGHMRAH, RVCENCGKEFLSWKSFLEHKK, FACKACKKVFTSHQALGGHRASH, SICGHKRCHWLTSNMSDTSSIAKFNFHEHIEQLH
Streb.Contig01104G000010	Streb.Contig01104G000010.1	3	Un	76	2709	+	4	4	583-606, 607-631, 636-661, 666-693	D2, M5, M4, M5	t2-Mx	0	0	SrC2H2.t2-Mx.10	Nucleus	HRCNHDGCKMSFKTKTEVILHRK, NRCPHEGCGKKFSSHRYAVLHFRVH, LKCSWKGCKMTFKWAWARTEHLRVH, YKCKVEGCGLTFRFVSDFSRHRRKTGH
Streb.Contig01350G000010	Streb.Contig01350G000010.1	1	Un	11954	13248	-	3	5	9-32, 62-85, 90-113, 139-160, 271-294	M2, M3, M2, D, M1	t2-Mx	0	0	SrC2H2.t2-Mx.11	Nucleus	FVCKLCDKRYPSGKSLGGHMRSH, FVCEICSKGFQRDQNLQLHRRGH, KICKQCGKGFQSLKALCGHMACH, WKCEKCLKKYAVQSDWKAHSK, YECLNCNKIFTSFQGLGGHRPCH
Streb.Contig02416G000020	Streb.Contig02416G000020.1	1	Un	80447	83367	-	4	3	62-85, 104-135, 139-160	M3, Z1, D	t1-Mx	0	0	SrC2H2.t1-Mx.36	Nucleus	FVCEICSKGFQRDQNLQLHRRGH, YICPEKSCVHHHPSRALGDLTGVKKHFSRKH, WKCEKCLKKYAVQSDWKAHSK
Streb.Contig03469G000010	Streb.Contig03469G000010.1	1	Un	53016	55030	-	3	3	62-85, 104-135, 139-160	M3, Z1, D	t1-Mx	0	0	SrC2H2.t1-Mx.37	Nucleus	FVCEICSKGFQRDQNLQLHRRGH, YICPEKSCVHHHPSRALGDLTGVKKHFSRKH, WKCEKCLKKYAVQSDWKAHSK
Streb.Contig03700G000030	Streb.Contig03700G000030.1	2	Un	45416	46246	+	2	1	73-96	Q	1i-Q	0	0	SrC2H2.1i-Q.48	Nucleus	FECHYCCRNFPTSQALGGHQNAH
Streb.Contig04161G000010	Streb.Contig04161G000010.1	1	Un	12055	13098	-	1	2	109-132, 163-186	Q, Q	2i-Q	0	0	SrC2H2.2i-Q.26	Nucleus	HKCSVCNKEFPSYQALGGHKASH, HECTICHRTFPTGQALGGHKRRH
Streb.Contig04420G000010	Streb.Contig04420G000010.1	1	Un	7903	8466	-	1	1	34-57	Q	1i-Q	0	0	SrC2H2.1i-Q.49	Nucleus	YECTFCKRGFTNAQALGGHMNIH
Streb.Contig04645G000030	Streb.Contig04645G000030.1	1	Un	26352	28209	-	2	1	179-203	M4	1i-M	0	0	SrC2H2.1i-M.21	Nucleus	VTCHKCGKQFRNLENLEAHHLSKH
Streb.Contig05927_ERROPOS1234176G000060	Streb.Contig05927_ERROPOS1234176G000060.1	2	Un	105453	106111	-	2	1	127-150	Q	1i-Q	0	0	SrC2H2.1i-Q.50	Nucleus	HECSICHRGFPTGQALGGHKRLH
