# Supplementary material for: Genome-wide analysis of the C2H2-ZFP gene family in Stevia rebaudiana reveals involvement in abiotic stress response
Source: Sci Rep. 2024 Mar 14;14:6164. doi: 10.1038/s41598-024-56624-y (PMC10940304; doi:10.1038/s41598-024-56624-y)
Supplement: Supplementary file 2 — Supplementary Information 2. [file 41598_2024_56624_MOESM2_ESM.xlsx]

## Sheet: S2 Table
Table S2. The chemical properties and physical parameters of the stevia C2H2-ZFP proteins.
Gene name	Number of Amino Acid	Molecular Weight (Da)	Theoretical pI	Instability Index	Aliphatic Index	Grand Average of Hydropathicity
SrC2H2.1i-Q.01	219	24840.8	7.57	37.38	57.9	-0.712
SrC2H2.1i-Q.02	187	20871.8	6.1	53.56	60.59	-0.903
SrC2H2.3i-Mx.01	377	42423.1	5.17	50.44	60.24	-0.864
SrC2H2.t1-Mx.01	372	43196.5	8.34	54.96	52.42	-0.855
SrC2H2.3i-Mx.02	363	40789	8.92	47.6	64.99	-0.587
SrC2H2.2i-Q.01	297	33094.1	6.27	70.53	58.42	-0.704
SrC2H2.3i-Mx.03	304	35250.4	7.55	51.99	46.81	-0.894
SrC2H2.1i-Q.03	244	27988.8	7.73	49.19	49.55	-0.922
SrC2H2.2i-Q.02	263	28529.2	8.57	51.95	58.63	-0.473
SrC2H2.2i-Q.03	263	28573.2	8.37	50.62	59.73	-0.473
SrC2H2.1i-Q.04	286	31801.8	5.81	52.42	55.35	-0.883
SrC2H2.t2-Mx.01	367	42436.4	8.49	49.1	67.14	-0.759
SrC2H2.4i-Mx.01	419	48133.4	6.31	53.84	52.82	-1.025
SrC2H2.1i-Q.05	198	21618.7	6.7	53.09	51.77	-0.74
SrC2H2.t1-Mx.02	271	30803.7	7.57	47.04	56.13	-0.726
SrC2H2.t1-Mx.03	435	49320.7	5.2	45.18	59.4	-0.677
SrC2H2.t1-Mx.04	361	40551.6	8.41	50.7	61.3	-0.627
SrC2H2.t1-Mx.05	376	42587.9	8.59	73.08	65.37	-0.83
SrC2H2.4i-Mx.02	480	53255.5	6.45	49.61	61.81	-0.756
SrC2H2.1i-M.01	303	34464.4	5.74	45.84	62.51	-1.117
SrC2H2.1i-Q.06	227	25757.8	5.83	43.53	60.57	-0.585
SrC2H2.2i-M.01	284	32391.5	9.22	56.73	61.09	-0.968
SrC2H2.2i-M.02	156	17842.8	9.54	59.46	93.08	-0.482
SrC2H2.1i-Q.07	196	22388.3	9.2	40.3	66.63	-0.708
SrC2H2.1i-Q.08	196	22377.3	9.06	41.72	71.12	-0.636
SrC2H2.1i-Q.09	137	15608.3	8.91	51.07	54.74	-0.978
SrC2H2.1i-Q.10	137	15608.3	8.91	51.07	54.74	-0.978
SrC2H2.1i-M.02	609	68839.5	7.98	37.44	75.27	-0.748
SrC2H2.1i-M.03	364	39356.4	9.01	55.24	72.25	-0.37
SrC2H2.1i-M.04	507	57130.6	6.16	49.89	57.02	-1.195
SrC2H2.1i-Q.11	192	21920.6	9.59	46.49	56.93	-0.772
SrC2H2.1i-Q.12	192	21920.6	9.59	46.49	56.93	-0.772
SrC2H2.t1-Mx.06	512	54451.7	8.82	52.99	64.82	-0.47
SrC2H2.t2-Mx.02	318	35858.5	8.49	50.64	55.53	-0.623
SrC2H2.t1-Mx.07	469	51399.7	8.99	47.14	56.57	-0.682
SrC2H2.1i-Q.13	279	31632	6.31	55.68	67.06	-0.768
SrC2H2.1i-Q.14	162	18133.1	5.19	51.26	70.99	-0.679
SrC2H2.2i-Q.04	142	15891.4	8.91	56.22	78.94	-0.444
SrC2H2.2i-Q.05	142	15891.4	8.91	56.22	78.94	-0.444
SrC2H2.2i-Mx.01	364	40874	8.79	35.47	86.46	-0.216
SrC2H2.2i-Mx.02	167	19200.5	8.22	48.1	54.97	-0.715
SrC2H2.t1-Mx.08	539	59139.9	8.34	52.33	58.81	-0.745
SrC2H2.t1-Mx.09	358	40808	6.46	38.33	84.16	-0.352
SrC2H2.1i-Q.15	148	16116.8	6.96	73.33	50.14	-0.793
SrC2H2.1i-Q.16	210	23427.3	6.05	63.32	58.95	-0.596
SrC2H2.t1-Mx.10	534	59733.9	8.99	48.5	57.53	-0.9
SrC2H2.t1-Mx.11	384	43779.7	7.05	52.28	85.31	-0.578
SrC2H2.t1-Mx.12	438	49293.1	6.31	51.22	69.22	-0.71
SrC2H2.1i-M.05	274	30340.1	4.88	59.86	52.37	-1.254
SrC2H2.2i-Q.06	278	30751.6	8.03	56.89	64.21	-0.594
SrC2H2.t1-Mx.13	461	50667.1	8.79	36.51	67.53	-0.52
SrC2H2.1i-Q.17	200	23299	9.15	54.5	52.15	-0.945
SrC2H2.1i-Q.18	175	20504	9.17	50.75	54.06	-0.953
SrC2H2.2i-Q.07	154	17186.7	9.25	61.2	62.73	-0.675
SrC2H2.2i-Q.08	154	17186.7	9.25	61.2	62.73	-0.675
SrC2H2.2i-Q.09	143	16022.6	9.13	64.88	74.97	-0.422
SrC2H2.t2-Mx.03	229	25037.6	9.03	39.23	61.62	-0.587
SrC2H2.t2-Mx.04	275	30315.8	8.62	38.84	62.65	-0.504
SrC2H2.1i-Q.19	164	18448.4	6.7	58.88	77.87	-0.79
SrC2H2.3i-Mx.04	342	37641.2	8.01	55.61	63.57	-0.673
SrC2H2.2i-Q.10	342	37641.2	8.01	55.61	63.57	-0.673
SrC2H2.t1-Mx.14	345	38294.4	5.96	37.58	76.06	-0.424
SrC2H2.2i-Mx.03	146	16476.9	8.7	38.6	77.47	-0.561
SrC2H2.1i-Q.20	208	22838.5	7.04	57	69.47	-0.511
SrC2H2.1i-Q.21	294	32831.3	7.09	56.3	51.8	-0.835
SrC2H2.1i-M.06	371	41624.5	9.66	48.78	63.32	-0.83
SrC2H2.4i-Mx.03	426	47613.7	8.62	39.01	56.76	-0.796
SrC2H2.1i-M.07	126	14022.4	6.42	39.64	63.41	-0.756
SrC2H2.1i-M.08	126	14022.4	6.42	39.64	63.41	-0.756
SrC2H2.t1-Mx.15	463	51051.8	8.8	46.68	57.08	-0.766
SrC2H2.t2-M.01	370	42482.3	8.58	51.56	59.27	-0.777
SrC2H2.4i-Mx.04	484	53451.1	6.12	51.68	63.66	-0.7
SrC2H2.3i-Mx.05	494	55501.2	8.92	52.08	63.2	-0.815
SrC2H2.1i-Q.22	152	17385	5.07	60.96	57.11	-1.09
SrC2H2.2i-Q.11	233	24972.8	8.93	67.59	51.2	-0.641
SrC2H2.2i-M.03	589	67430.4	5.13	42.01	58.93	-1.173
SrC2H2.1i-Q.23	146	16820.3	9.55	35.91	66.16	-0.515
SrC2H2.t1-Mx.16	490	54189.2	8.46	43.8	60.35	-0.632
SrC2H2.3i-Mx.06	439	50367.6	8.74	59.78	62.82	-0.898
SrC2H2.1i-M.09	414	45418.1	9.31	49.33	78.38	-0.367
SrC2H2.3i-Mx.07	383	42006.7	6.25	45.95	55.01	-0.79
SrC2H2.3i-Mx.08	383	42078.8	6.17	45.95	55.01	-0.798
SrC2H2.1i-M.10	380	43768.9	9.1	39.71	78.95	-0.573
SrC2H2.1i-M.11	383	44126.1	8.77	37.79	78.83	-0.617
SrC2H2.1i-M.12	375	43217.3	9.22	32.52	80.8	-0.564
SrC2H2.t1-Mx.17	496	55740.2	8.65	51.58	62.76	-0.849
SrC2H2.4i-Mx.05	551	60764	6.43	41.11	59.24	-0.79
SrC2H2.t1-Mx.18	445	48803.3	8.65	45.97	59.17	-0.741
SrC2H2.t1-Mx.19	461	50272.4	9.08	48.48	55.05	-0.699
SrC2H2.1i-M.13	116	12448.3	9.51	74.07	56.38	-0.851
SrC2H2.1i-Q.24	221	24563.4	10.05	48.11	63.57	-0.662
SrC2H2.1i-M.14	304	33503.5	5.13	62.68	54.84	-1.177
SrC2H2.t1-Mx.20	406	46929.9	8.93	47.9	80.99	-0.439
SrC2H2.t1-M.01	252	29040.7	7.64	58.15	62.66	-0.725
SrC2H2.t1-M.02	252	29040.7	7.64	58.15	62.66	-0.725
SrC2H2.2i-Q.12	271	30059.8	6.37	68.31	59.37	-0.641
SrC2H2.t2-Mx.05	367	41545	6.27	44.25	50.6	-0.849
SrC2H2.t1-Mx.21	468	51767.4	9.35	40.63	53.78	-0.712
SrC2H2.t2-Mx.06	1123	125971	8.28	46.14	77.32	-0.532
SrC2H2.2i-Q.13	177	20003.7	8.29	50.34	68.31	-0.51
SrC2H2.3i-Mx.09	261	28950.2	6.7	51.47	53.07	-0.648
SrC2H2.4i-Mx.10	499	55109.2	6.18	47.63	58.88	-0.833
SrC2H2.t1-M.03	349	38013.4	7.76	58.83	71.46	-0.376
SrC2H2.1i-Q.25	156	17246.9	6.27	49.77	53.97	-0.639
SrC2H2.t1-Mx.22	318	37309.1	9.2	49.74	78.49	-0.581
SrC2H2.t2-M.02	1414	158960	6.21	45.68	75.19	-0.571
SrC2H2.t1-Mx.23	530	57182.8	7.62	53.47	61.72	-0.575
SrC2H2.4i-Mx.06	484	54296.2	8.62	44.01	67.07	-0.795
SrC2H2.1i-M.16	156	17916.4	8.99	35.3	70	-0.44
SrC2H2.t1-Mx.24	487	54127.9	7.64	48.84	57.91	-0.692
SrC2H2.4i-Mx.07	451	51398.6	8.92	49.22	55.79	-0.903
SrC2H2.1i-Q.26	192	21887.4	9.42	44.68	60.99	-0.841
SrC2H2.t1-Mx.25	393	44735.3	8.33	71.02	64.07	-0.791
SrC2H2.2i-Q.14	168	18713.4	9.63	41.93	70.18	-0.538
SrC2H2.2i-Q.15	168	18699.3	9.54	40.65	70.18	-0.536
SrC2H2.2i-Q.16	169	18917.6	9.4	49.39	71.48	-0.512
SrC2H2.2i-Q.17	184	20676.8	6.75	69.43	58.21	-0.892
SrC2H2.1i-Q.27	240	27350.1	7.21	45.78	48.79	-0.95
SrC2H2.3i-M.01	312	36326.1	8.1	46.48	50.61	-0.884
SrC2H2.2i-Q.18	297	33457.7	5.58	75.72	61.01	-0.695
SrC2H2.t1-Mx.26	420	45894.4	8.29	50.51	58.95	-0.689
SrC2H2.t1-Mx.27	444	49478.5	8.92	42.16	63.72	-0.662
SrC2H2.1i-Q.28	146	16231.9	8.64	58.19	58.08	-0.865
SrC2H2.1i-Q.29	170	19596.5	5.35	65.37	57.94	-1.137
SrC2H2.2i-Q.19	215	23577.2	8.52	57.67	53.58	-0.681
SrC2H2.1i-Q.30	160	18123.3	8.89	44.62	65.88	-0.729
SrC2H2.1i-M.17	406	46661.9	6.08	42.84	80.64	-0.607
SrC2H2.1i-M.18	400	45827	6.34	45.18	77.95	-0.645
SrC2H2.1i-Q.31	138	15584.2	6.64	51.66	64.93	-0.767
SrC2H2.1i-Q.32	139	15627.3	7.05	53.57	64.46	-0.793
SrC2H2.1i-Q.33	171	19112.2	6.1	55.65	50.29	-0.953
SrC2H2.2i-Q.20	152	16876.1	9.17	63.73	63.49	-0.676
SrC2H2.1i-Q.34	171	19617.6	5.22	61.17	59.88	-1.092
SrC2H2.1i-Q.51	170	19775.3	8.38	54.61	59.71	-0.968
SrC2H2.t1-Mx.28	376	42315.8	8.94	42.03	60.69	-0.722
SrC2H2.t2-M.03	375	43762	6.85	46.13	57.65	-1.04
SrC2H2.2i-M.04	170	19526.6	8.95	54.29	71.12	-0.486
SrC2H2.4i-Mx.08	471	53353.2	6.42	42.69	52	-1.015
SrC2H2.1i-Q.36	222	23938.5	6.43	41.64	57.16	-0.585
SrC2H2.t2-M.04	325	36874.8	7.33	49.21	49.51	-0.969
SrC2H2.t2-M.05	325	36874.8	7.33	49.21	49.51	-0.969
SrC2H2.t1-Mx.29	299	33996.3	8.43	75.57	61.24	-0.87
SrC2H2.t2-Mx.07	264	30306.3	8.63	57.6	56.86	-0.689
SrC2H2.2i-Mx.04	434	47133.3	9.18	50.54	67.81	-0.406
SrC2H2.t1-Mx.30	436	46684.6	8.46	52.01	66.49	-0.514
SrC2H2.1i-Q.37	204	22619.5	7.62	54.51	73.04	-0.481
SrC2H2.2i-Q.21	177	19656.6	8.95	42.49	83.73	-0.253
SrC2H2.2i-Q.22	339	37097.8	8.13	53.31	55.55	-0.818
SrC2H2.t1-Mx.31	485	53696.5	9.22	43.62	57.53	-0.702
SrC2H2.t1-Mx.32	485	53698.6	9.21	44.04	58.33	-0.689
SrC2H2.t2-Mx.08	338	38279.4	6.27	52.03	49.44	-0.823
SrC2H2.t1-Mx.33	462	51415.6	7.95	44.49	59.11	-0.772
SrC2H2.1i-Q.38	181	20733.8	5.97	52.21	57.07	-1.069
SrC2H2.2i-Mx.05	361	40754.7	9.01	52.04	77.48	-0.328
SrC2H2.t2-Mx.09	380	43042.4	6.57	58.05	48.76	-0.981
SrC2H2.t1-Mx.34	458	51554.7	6.02	49.77	71.31	-0.667
SrC2H2.2i-Q.23	178	20100	8.64	40.7	75.56	-0.476
SrC2H2.1i-Q.39	215	24734.5	6.83	45.48	68.05	-0.834
SrC2H2.t2-M.06	336	38259.6	6.32	58.12	51.99	-1.116
SrC2H2.4i-Mx.09	443	50449.1	6.89	49.17	53.91	-0.972
SrC2H2.1i-D.01	459	51306.7	6.35	49.76	82.96	-0.498
SrC2H2.1i-Q.40	170	19044.3	8.33	43.72	71.18	-0.727
SrC2H2.1i-Q.41	275	30475	7.73	57.74	55.27	-0.828
SrC2H2.t1-Mx.35	380	43076.9	8.8	65.1	72.42	-0.638
SrC2H2.1i-M.19	423	45864.7	9.24	58.92	66.57	-0.521
SrC2H2.1i-Q.42	349	38691.1	9.31	50.12	57.22	-0.788
SrC2H2.1i-Q.43	209	23008.5	7.05	47.88	57.42	-0.653
SrC2H2.1i-M.20	209	23919.8	6.42	49.02	62.54	-1.114
SrC2H2.4i-M.01	382	44067.7	5.69	40.9	66.1	-0.651
SrC2H2.2i-Q.24	160	17901.5	9.1	43.35	77.38	-0.485
SrC2H2.1i-Q.44	163	17790.5	6.49	66.76	44.36	-0.985
SrC2H2.1i-Q.45	118	13724.4	7.09	56.02	81.69	-0.586
SrC2H2.1i-Q.46	141	15934.1	9.24	37.77	65.74	-0.609
SrC2H2.2i-Q.25	226	24237.9	8.74	63.4	54.07	-0.711
SrC2H2.1i-Q.47	143	16104	8.81	52.78	67.48	-0.8
SrC2H2.4i-Mx.11	488	53994	6.11	48.23	58.2	-0.855
SrC2H2.t2-Mx.10	699	79231.1	8.78	41.79	75.71	-0.646
SrC2H2.t2-Mx.11	342	38938.1	5.53	53.68	55	-0.926
SrC2H2.t1-Mx.36	466	52914.3	8.7	41.11	64.83	-0.535
SrC2H2.t1-Mx.37	436	48924.6	8.73	45.14	63.51	-0.623
SrC2H2.1i-Q.48	231	26340.4	9.49	57.11	53.64	-0.791
SrC2H2.2i-Q.26	269	28854.2	8.76	72.54	55.2	-0.637
SrC2H2.1i-Q.49	187	20871.8	6.1	53.56	60.59	-0.903
SrC2H2.1i-M.21	414	45418.1	9.31	49.33	78.38	-0.367
SrC2H2.1i-Q.50	203	21917.3	9.4	70.26	59.61	-0.72
min	116	12448.3	4.88	32.52	44.36	-1.254
max	1414	158960	10.05	75.72	93.08	-0.216
