# Supplementary material for: Genome-wide analysis of the C2H2-ZFP gene family in Stevia rebaudiana reveals involvement in abiotic stress response
Source: Sci Rep. 2024 Mar 14;14:6164. doi: 10.1038/s41598-024-56624-y (PMC10940304; doi:10.1038/s41598-024-56624-y)
Supplement: Supplementary file 3 — Supplementary Information 3. [file 41598_2024_56624_MOESM3_ESM.xlsx]

## Sheet: Introns
Table S3. Intron ranges and miRNA target of the SrC2H2 genes (Genes containing at least one intron are presented)
gene ID	Chr	Start	End	Length	miRNA	Expect value
Streb.1G026630	Chr1	100201199	100220695	19496	NA
	Chr1	100221093	100221182	89	NA
Streb.5G025460	Chr5	100688444	100690114	1670	NA
	Chr5	100690512	100690676	164	NA
Streb.1G026950	Chr1	100703996	100704318	322	NA
	Chr1	100704471	100704755	284	NA
	Chr1	100704890	100705430	540	NA
	Chr1	100705646	100706257	611	NA
	Chr1	100706465	100706576	111	NA
	Chr1	100706658	100706944	286	NA
Streb.8G031380	Chr8	101041281	101041626	345	NA
	Chr8	101042027	101042788	761	NA
Streb.4G021110	Chr4	102027367	102027710	343	NA
	Chr4	102027935	102028045	110	NA
	Chr4	102028443	102028570	127	NA
Streb.8G032700	Chr8	103346586	103347072	486	NA
	Chr8	103347174	103348179	1005	NA
Streb.7G027910	Chr7	103602533	103602936	403	NA
	Chr7	103603337	103603833	496	NA
Streb.7G028290	Chr7	104361765	104362258	493	NA
	Chr7	104362659	104363062	403	NA
Streb.Contig05927_ERROPOS1234176G000060	Un	105813	105859	46	NA
Streb.7G029230	Chr7	105844420	105846679	2259	NA
Streb.3G007910	Chr3	10817197	10817592	395	NA
Streb.3G008050	Chr3	10957907	10958302	395	NA
Streb.3G008070	Chr3	10968523	10969089	566	NA
Streb.4G027190	Chr4	111693868	111694283	415	NA
	Chr4	111694684	111694866	182	NA
Streb.1G033890	Chr1	115085997	115086708	711	NA
Streb.1G035890	Chr1	118365237	118365486	249	NA
	Chr1	118365706	118366056	350	NA
	Chr1	118366454	118367863	1409	ath-miR5658	1.5
Streb.5G004240	Chr5	11877373	11878742	1369	NA
	Chr5	11878828	11879361	533	NA
	Chr5	11879488	11879596	108	NA
	Chr5	11879692	11879802	110	NA
Streb.1G036360	Chr1	118935466	118936911	1445	NA
Streb.Contig01350G000010	Un	12082	12223	141	NA
	Un	12427	12550	123	NA
Streb.1G038060	Chr1	122004786	122005292	506	NA
	Chr1	122005364	122005445	81	NA
	Chr1	122005670	122005808	138	NA
	Chr1	122005829	122005910	81	NA
	Chr1	122005947	122006049	102	NA
	Chr1	122006169	122006259	90	NA
	Chr1	122006323	122006420	97	NA
	Chr1	122006512	122006600	88	NA
	Chr1	122006734	122006820	86	NA
Streb.2G029620	Chr2	122360730	122362495	1765	NA
	Chr2	122362893	122376442	13549	pta-miR171	1.5
Streb.3G009340	Chr3	12461032	12461285	253	NA
	Chr3	12461686	12462665	979	NA
Streb.7G004510	Chr7	12824086	12825004	918	NA
	Chr7	12825405	12825471	66	NA
Streb.11G003640	Chr11	12898322	12899128	806	NA
	Chr11	12899322	12899442	120	NA
Streb.1G044640	Chr1	131938024	131938645	621	NA
	Chr1	131939046	131941243	2197	NA
Streb.1G045600	Chr1	133760333	133762170	1837	NA
Streb.7G000050	Chr7	136421	136493	72	NA
	Chr7	136894	136972	78	NA
Streb.1G006980	Chr1	13769901	13770045	144	NA
	Chr1	13770262	13770777	515	NA
	Chr1	13770976	13771370	394	NA
	Chr1	13771923	13772022	99	NA
Streb.2G037670	Chr2	140309006	140309292	286	NA
	Chr2	140309419	140309937	518	NA
	Chr2	140310230	140310333	103	NA
	Chr2	140310570	140310662	92	NA
	Chr2	140310807	140310907	100	NA
Streb.1G049150	Chr1	140626634	140627110	476	NA
Streb.1G049980	Chr1	141996019	141996494	475	NA
Streb.2G041210	Chr2	147115902	147116489	587	NA
	Chr2	147116890	147117066	176	NA
	Chr2	147117447	147117605	158	NA
Streb.2G042930	Chr2	150091262	150091313	51	NA
Streb.5G005190	Chr5	15424087	15424284	197	NA
	Chr5	15424685	15425265	580	NA
Streb.2G049660	Chr2	161023484	161023594	110	NA
	Chr2	161023654	161023745	91	NA
Streb.11G004230	Chr11	16245047	16255832	10785	NA
	Chr11	16256258	16256549	291	NA
Streb.11G004260	Chr11	16510569	16512818	2249	bdi-miR845	1.5
	Chr11	16513222	16513701	479	NA
Streb.2G053280	Chr2	166674090	166674918	828	NA
	Chr2	166675319	166675678	359	NA
Streb.11G004290	Chr11	16679053	16680850	1797	NA
	Chr11	16681251	16681589	338	NA
Streb.2G060590	Chr2	177373836	177374108	272	NA
Streb.3G013840	Chr3	17886202	17886778	576	NA
	Chr3	17887176	17890666	3490	NA
Streb.3G016860	Chr3	21952950	21953034	84	NA
	Chr3	21953435	21953682	247	NA
	Chr3	21954150	21954235	85	NA
Streb.Contig01104G000010	Un	227	334	107	NA
	Un	931	1026	95	NA
	Un	1681	1718	37	NA
Streb.7G001150	Chr7	2440286	2441026	740	NA
	Chr7	2441171	2441734	563	NA
	Chr7	2441825	2441912	87	NA
	Chr7	2442113	2442546	433	NA
	Chr7	2442606	2443158	552	NA
Streb.7G008000	Chr7	25786053	25786247	194	NA
Streb.3G019340	Chr3	26324278	26324670	392	NA
	Chr3	26324813	26324911	98	NA
	Chr3	26325003	26325085	82	NA
	Chr3	26325149	26325375	226	NA
	Chr3	26325567	26325636	69	NA
	Chr3	26325685	26325767	82	NA
	Chr3	26325785	26325982	197	NA
	Chr3	26326207	26326284	77	NA
	Chr3	26326356	26327389	1033	NA
Streb.Contig04645G000030	Un	27154	27426	272	NA
Streb.8G011750	Chr8	27990997	27991921	924	NA
Streb.Contig00126G000030	Un	28137	28168	31	NA
Streb.4G001380	Chr4	30925272	30925388	116	NA
Streb.1G014580	Chr1	32099446	32099600	154	NA
	Chr1	32099861	32099955	94	NA
	Chr1	32100353	32100637	284	NA
Streb.3G023120	Chr3	34123075	34123161	86	NA
	Chr3	34123243	34123388	145	NA
	Chr3	34123596	34123691	95	NA
	Chr3	34123904	34123998	94	NA
	Chr3	34124127	34124247	120	NA
	Chr3	34124400	34124680	280	NA
	Chr3	34124842	34126213	1371	NA
Streb.2G014040	Chr2	35246266	35246363	97	NA
Streb.3G023980	Chr3	35523494	35524082	588	NA
	Chr3	35524282	35525100	818	NA
	Chr3	35525163	35525826	663	NA
Streb.3G024180	Chr3	35780071	35780733	662	NA
	Chr3	35780796	35781613	817	NA
	Chr3	35781813	35782402	589	NA
Streb.3G025970	Chr3	39702482	39704039	1557	NA
Streb.3G027010	Chr3	41845600	41845900	300	NA
	Chr3	41846112	41846688	576	NA
	Chr3	41847089	41847245	156	NA
Streb.Contig03700G000030	Un	45623	45660	37	NA
Streb.3G029430	Chr3	49933022	49933118	96	NA
	Chr3	49933715	49933821	106	NA
	Chr3	49933973	49934073	100	NA
	Chr3	49934142	49934336	194	NA
	Chr3	49934416	49934719	303	NA
	Chr3	49935827	49936046	219	NA
Streb.Contig03469G000010	Un	53998	54149	151	NA
	Un	54550	54644	94	NA
Streb.8G016040	Chr8	54818003	54818275	272	NA
Streb.8G003090	Chr8	6267508	6268076	568	NA
	Chr8	6268474	6269275	801	NA
Streb.6G002350	Chr6	6420745	6429409	8664	gma-miR5035-3p	1.5
Streb.7G002160	Chr7	6765183	6766376	1193	NA
	Chr7	6766580	6768220	1640	NA
Streb.11G002070	Chr11	6792535	6792820	285	NA
	Chr11	6792938	6793598	660	NA
	Chr11	6793891	6794724	833	NA
	Chr11	6794961	6795569	608	NA
	Chr11	6795714	6795787	73	NA
Streb.10G017700	Chr10	68618972	68620370	1398	NA
	Chr10	68620854	68621139	285	NA
	Chr10	68621310	68621515	205	NA
	Chr10	68621732	68621847	115	NA
Streb.11G002180	Chr11	7116449	7116486	37	NA
Streb.7G014990	Chr7	74633460	74635566	2106	NA
	Chr7	74635668	74636778	1110	NA
Streb.9G004870	Chr9	7703641	7703684	43	NA
Streb.1G020630	Chr1	77166724	77167867	1143	NA
Streb.1G020690	Chr1	77549670	77549836	166	NA
	Chr1	77550237	77559233	8996	NA
Streb.1G000560	Chr1	780448	780770	322	NA
	Chr1	781136	781190	54	NA
	Chr1	781644	781767	123	NA
	Chr1	781854	782017	163	NA
	Chr1	782225	782301	76	NA
	Chr1	782407	782614	207	NA
	Chr1	782669	782743	74	NA
	Chr1	782789	782939	150	NA
	Chr1	783077	783359	282	NA
Streb.11G012670	Chr11	79434348	79434531	183	NA
	Chr11	79434625	79435106	481	NA
	Chr11	79435207	79436107	900	NA
	Chr11	79436313	79436649	336	NA
	Chr11	79436870	79438678	1808	NA
	Chr11	79438755	79438852	97	NA
	Chr11	79438900	79438988	88	NA
	Chr11	79439180	79439820	640	NA
Streb.11G012690	Chr11	79487997	79491843	3846	NA
Streb.4G011560	Chr4	79803412	79804742	1330	NA
	Chr4	79804844	79805145	301	NA
	Chr4	79805249	79805566	317	NA
	Chr4	79805920	79806046	126	NA
	Chr4	79806199	79806517	318	NA
Streb.Contig02416G000020	Un	80589	81861	1272	NA
	Un	82591	82742	151	NA
	Un	83143	83237	94	NA
Streb.8G023910	Chr8	83695483	83695622	139	NA
	Chr8	83695713	83695897	184	NA
	Chr8	83696042	83696114	72	NA
Streb.4G014080	Chr4	85401931	85403831	1900	NA
	Chr4	85403984	85404065	81	NA
	Chr4	85404197	85404369	172	NA
	Chr4	85404522	85404658	136	NA
	Chr4	85404866	85404941	75	NA
	Chr4	85405023	85405913	890	NA
	Chr4	85406023	85406063	40	NA
Streb.5G018510	Chr5	85714220	85715517	1297	NA
Streb.1G004600	Chr1	8655326	8655999	673	NA
	Chr1	8656101	8656272	171	NA
Streb.10G024770	Chr10	87137749	87139198	1449	NA
	Chr10	87139322	87141454	2132	NA
Streb.5G019230	Chr5	87762398	87762497	99	ath-miR5658	1
	Chr5	87763096	87763305	209	NA
	Chr5	87763706	87763788	82	NA
Streb.7G020640	Chr7	89085664	89086297	633	NA
	Chr7	89086552	89086665	113	NA
	Chr7	89087063	89087434	371	NA
Streb.10G025990	Chr10	89632890	89633616	726	NA
Streb.4G016650	Chr4	91904088	91904191	103	NA
	Chr4	91904280	91904637	357	NA
	Chr4	91904776	91904882	106	NA
	Chr4	91904987	91905059	72	NA
	Chr4	91905177	91905310	133	NA
	Chr4	91905473	91905570	97	NA
	Chr4	91908199	91908283	84	NA
	Chr4	91908395	91909149	754	NA
	Chr4	91909261	91909345	84	NA
	Chr4	91909649	91910905	1256	NA
	Chr4	91911297	91912578	1281	NA
Streb.11G017520	Chr11	92620715	92621553	838	NA
	Chr11	92621697	92621926	229	NA
Streb.9G006020	Chr9	9384781	9385432	651	NA
	Chr9	9385949	9386052	103	NA
	Chr9	9386226	9386306	80	NA
	Chr9	9386502	9386652	150	NA
Streb.8G028800	Chr8	95359795	95360946	1151	NA
	Chr8	95361226	95361938	712	NA
Streb.1G025370	Chr1	96720309	96721095	786	NA
Streb.8G029830	Chr8	97684394	97684750	356	NA
Streb.8G030030	Chr8	98090426	98091777	1351	NA
	Chr8	98091863	98092083	220	NA
	Chr8	98092210	98093214	1004	NA
	Chr8	98093310	98097566	4256	NA
Streb.7G003370	Chr7	9820194	9820904	710	NA
Streb.7G003390	Chr7	9885541	9886251	710	NA

## Sheet: cDNA
miRNA_Acc.	Target_Acc.	Expectation	UPE$	miRNA_start	miRNA_end	Target_start	Target_end	miRNA_aligned_fragment	alignment	Target_aligned_fragment	Inhibition	Target_Desc.	Multiplicity
ath-miR5658	Streb.3G009340.1	0	-1	1	21	1066	1086	AUGAUGAUGAUGAUGAUGAAA	: :::::::::::::::::::	UCUCAUCAUCAUCAUCAUCAU	Cleavage		5
ath-miR5658	Streb.2G041210.1	0	-1	1	21	1048	1068	AUGAUGAUGAUGAUGAUGAAA	:::::::::::::::::::	CCUCAUCAUCAUCAUCAUCAU	Cleavage		2
ath-miR5658	Streb.10G025990.1	0	-1	1	21	50	70	AUGAUGAUGAUGAUGAUGAAA	:::::::::::::::::::	CAUCAUCAUCAUCAUCAUCAU	Cleavage		2
ath-miR5658	Streb.2G056070.1	1	-1	1	21	112	132	AUGAUGAUGAUGAUGAUGAAA	: :::::::::::::::::	ACUGAUCAUCAUCAUCAUCAU	Cleavage		2
ath-miR5658	Streb.8G032700.1	1.5	-1	1	21	107	127	AUGAUGAUGAUGAUGAUGAAA	:::::::: ::::::::::	CAUCAUCAUCUUCAUCAUCAU	Translation		1
ath-miR5658	Streb.11G004290.1	1.5	-1	1	21	746	766	AUGAUGAUGAUGAUGAUGAAA	: :.: :::::::::::::::	UCUUACCAUCAUCAUCAUCAU	Cleavage		1
osa-miR2055	Streb.7G000050.1	1.5	-1	1	21	532	552	UUUCCUUGGGAAGGUGGUUUC	:.:::::.:::..::::::::	GGAACCAUCUUUUCAAGGAAA	Cleavage		1
