# Supplementary material for: Genome-wide analysis of the C2H2-ZFP gene family in Stevia rebaudiana reveals involvement in abiotic stress response
Source: Sci Rep. 2024 Mar 14;14:6164. doi: 10.1038/s41598-024-56624-y (PMC10940304; doi:10.1038/s41598-024-56624-y)
Supplement: Supplementary file 4 — Supplementary Information 4. [file 41598_2024_56624_MOESM4_ESM.xlsx]

## Sheet: Table S4
Table S4. Gene duplication and evolution of the SrC2H2-ZFP genes.
Seq_1	Seq_2	Ka	Ks	Ka/Ks	Time (MYA)
SrC2H2.4i-Mx.10	SrC2H2.4i-Mx.02	0.161284	0.769836	0.209504	12.293
SrC2H2.4i-Mx.04	SrC2H2.4i-Mx.05	0.186699	0.617651	0.302272	14.2301
SrC2H2.1i-Q.03	SrC2H2.1i-Q.48	0.0705997	0.0971293	0.726863	5.38107
SrC2H2.1i-Q.07	SrC2H2.1i-Q.08	0.0130604	0.0759609	0.171936	0.995455
SrC2H2.1i-Q.07	SrC2H2.1i-Q.08	0.0130604	0.0759609	0.171936	0.995455
SrC2H2.1i-M.10	SrC2H2.1i-M.11	0.0141754	0.0560815	0.252765	1.08044
SrC2H2.1i-M.11	SrC2H2.1i-M.12	0.0380124	0.153756	0.247225	2.89729
SrC2H2.1i-M.17	SrC2H2.1i-M.18	0.019429	0.0514374	0.377722	1.48087
SrC2H2.t1-Mx.07	SrC2H2.t1-Mx.19	0.105416	0.589502	0.178822	8.03475
SrC2H2.t1-Mx.31	SrC2H2.t1-Mx.32	0.00264124	0.0127189	0.207662	0.201314
SrC2H2.t1-Mx.31	SrC2H2.t1-Mx.32	0.00264124	0.0127189	0.207662	0.201314
SrC2H2.2i-Q.02	SrC2H2.2i-Q.03	0.00835896	0		0.637116
SrC2H2.3i-Mx.07	SrC2H2.3i-Mx.08	0.00110254	0.0125351	0.0879558	0.0840348
SrC2H2.2i-Q.14	SrC2H2.2i-Q.15	0.00258287	0.0086581	0.298318	0.196865
SrC2H2.2i-Q.14	SrC2H2.2i-Q.16	0.015629	0.0535543	0.291834	1.19123
min				0.0879558	0.0840348
max				0.726863	14.2301
