# Supplementary material for: Genome-wide analysis of the C2H2-ZFP gene family in Stevia rebaudiana reveals involvement in abiotic stress response
Source: Sci Rep. 2024 Mar 14;14:6164. doi: 10.1038/s41598-024-56624-y (PMC10940304; doi:10.1038/s41598-024-56624-y)
Supplement: Supplementary file 5 — Supplementary Information 5. [file 41598_2024_56624_MOESM5_ESM.xlsx]

## Sheet: S3 Table
Table S5. The FPKM values of the expression of SrC2H2-ZFPs genes from RNAseq data of tissues and developmental stages.
gene_name	LPF	LIF	LB	LV	LS	SS	RS
SrC2H2.3i-Mx.02	0.289724	0.189424	0.260536	0.527553	0.481501	0.936588	4.84317
SrC2H2.1i-M.16	0	0	0	0	0	0	7.79889
SrC2H2.t2-Mx.08	0.376208	0.372516	0.595246	0.609944	1.40232	3.84257	0.957951
SrC2H2.2i-Q.14	1.81207	1.02512	0.661301	0.956531	0.204249	1.20124	2.45777
SrC2H2.t2-M.03	0.291887	0.410871	0.288441	0.888405	1.92541	3.0605	2.55589
SrC2H2.t1-Mx.09	1.0465	0.753329	0.511613	0.896938	1.29778	2.84432	2.24711
SrC2H2.2i-Q.15	1.68684	0.98076	0.779095	0.621364	0.578655	1.53795	3.53411
SrC2H2.t1-Mx.08	0	0	0	0	0.259074	0.112948	9.68541
SrC2H2.1i-Q.47	0.113235	0.0589027	0.330156	0.191399	0.169993	7.04419	2.35993
SrC2H2.1i-Q.03	1.21031	2.84265	2.55373	2.13282	1.07689	0.666066	0
SrC2H2.3i-Mx.06	2.71166	1.11111	0.963056	1.68182	0.457569	2.53974	1.7009
SrC2H2.2i-Q.04	0.199637	0.075144	0.0799227	0.0749227	0	0.615615	10.3385
SrC2H2.t1-Mx.25	0.828103	0.663695	0.836002	0.795713	2.12585	4.3885	1.94067
SrC2H2.2i-Q.23	0.989063	0.523335	0.158336	0.327357	0.459651	0.218703	9.04833
SrC2H2.1i-Q.05	0.0509427	0.0591507	0.0528547	0.101047	0.0422187	0.837809	11.8179
SrC2H2.2i-Mx.04	0.102389	0.0413673	0.045246	0.122438	0.235351	5.27791	7.55382
SrC2H2.t1-Mx.22	0	0.507484	1.46102	1.47192	9.42282	1.05949	0
SrC2H2.4i-M.01	1.27555	0.864056	0.880428	1.1935	4.26179	0.609763	5.24959
SrC2H2.t2-Mx.01	1.62466	1.6207	1.13925	1.97533	1.08191	3.5894	3.50123
SrC2H2.t1-M.02	2.18046	2.25084	1.80703	2.31442	1.02733	2.29267	2.82818
SrC2H2.t1-M.01	2.70863	2.18298	1.65755	2.60584	1.24592	2.16086	3.06821
SrC2H2.t2-Mx.10	2.31102	1.74955	1.46131	1.72104	1.82096	2.66689	4.15137
SrC2H2.t1-Mx.16	0.338097	0.131347	0.0864052	0.155272	0.882565	8.49362	6.55533
SrC2H2.2i-Q.20	1.20537	0.63036	0.262351	0.398817	0.447386	2.02835	12.1258
SrC2H2.t1-Mx.05	0.168491	0.433577	0.464146	0.569545	0.565977	12.4295	2.64823
SrC2H2.2i-M.04	1.30807	1.19513	1.06803	1.19849	2.32751	6.27346	4.49198
SrC2H2.1i-Q.28	4.61507	6.02814	2.33903	4.11861	0.440014	0.705915	0
SrC2H2.1i-M.19	4.33472	2.43243	1.2039	1.83967	1.17519	2.81429	4.52794
SrC2H2.1i-Q.13	0	0	0	0.0179863	0.052797	1.2692	17.0836
SrC2H2.2i-Mx.01	0.0877867	0.051771	0.166257	0.423587	0.255294	11.7869	5.97845
SrC2H2.t2-Mx.09	1.94742	1.29733	1.20207	1.6904	1.25391	10.209	1.23385
SrC2H2.t2-Mx.03	2.55426	1.85484	1.76142	2.09272	2.75718	4.47643	6.61925
SrC2H2.1i-M.21	1.92573	4.93925	3.68641	3.86488	3.87938	2.55047	1.5488
SrC2H2.1i-D.01	2.72392	2.05155	2.20386	2.56982	3.20584	3.79373	6.11532
SrC2H2.t2-Mx.06	2.78496	1.78547	1.899	2.19209	3.25604	4.65206	7.44742
SrC2H2.1i-M.03	1.14385	2.30737	1.4036	1.05136	6.11659	3.61627	8.80865
SrC2H2.1i-Q.04	1.91808	1.89186	1.24746	2.66943	1.14789	8.33483	7.30008
SrC2H2.t1-Mx.11	2.56494	2.21244	2.33055	2.47231	4.10938	3.24019	7.80415
SrC2H2.3i-Mx.09	3.65905	4.36862	3.66546	4.73291	4.04707	2.86464	2.4769
SrC2H2.t1-Mx.24	2.90168	3.06259	2.40954	3.4692	2.43954	7.45599	4.7062
SrC2H2.t1-Mx.10	2.97127	1.96057	0.86744	1.00748	5.71273	5.34149	8.73044
SrC2H2.1i-M.09	2.32793	6.06806	4.46402	4.66885	4.4473	2.99151	1.76856
SrC2H2.2i-Q.13	8.83374	3.23845	2.53005	1.4545	5.3221	4.58768	1.06132
SrC2H2.1i-Q.43	3.1982	6.17022	6.67196	6.36447	5.2466	0.0729787	0
SrC2H2.t1-Mx.18	3.25024	3.04959	1.72597	3.03789	8.47842	6.04342	4.46078
SrC2H2.1i-M.02	3.08094	1.33363	1.48576	2.12507	3.46377	8.79653	10.6911
SrC2H2.2i-Q.01	6.37145	3.49045	2.95076	2.93694	0.77636	3.64231	11.1222
SrC2H2.2i-M.02	6.04699	3.64536	3.44743	4.61606	5.22684	6.31647	4.28936
SrC2H2.t1-Mx.30	2.41061	1.68039	1.69337	2.08212	3.42746	3.78495	18.6797
SrC2H2.t1-Mx.35	3.23629	3.11894	3.15343	3.00802	3.6475	14.8843	2.90106
SrC2H2.t2-Mx.04	3.65826	3.20664	2.66573	2.70548	4.14573	7.84554	11.1579
SrC2H2.2i-Q.12	2.06693	8.1359	10.0321	10.126	1.19221	1.91785	3.16545
SrC2H2.t1-Mx.07	7.86613	6.17999	4.82526	5.73759	7.95533	2.34473	4.26602
SrC2H2.t1-Mx.31	4.72569	4.24276	2.6843	3.74929	8.43092	0.891257	15.1038
SrC2H2.t1-Mx.29	0.537136	0.615117	0.678078	0.642195	3.60484	31.5452	3.49641
SrC2H2.t2-M.02	3.81503	3.60912	3.46248	5.76472	6.29439	9.48243	9.87171
SrC2H2.2i-Q.21	0.773197	1.42185	0.609789	0.331629	0.128064	6.85092	33.4667
SrC2H2.2i-Mx.05	0.982471	1.3096	1.13122	1.58175	1.81039	9.77092	27.747
SrC2H2.2i-Q.25	4.12468	1.66381	0.692764	0.233316	0.678426	5.98932	32.4835
SrC2H2.t1-Mx.32	6.10581	5.26599	3.09052	4.19016	11.1379	1.73609	15.8472
SrC2H2.1i-Q.36	1.55433	1.85671	0.741529	1.11201	0.217658	9.92009	32.0416
SrC2H2.2i-Q.07	3.67884	1.7651	1.72474	1.17715	0.989821	6.13614	33.0583
SrC2H2.t2-M.06	7.0692	6.54013	5.48143	7.29064	7.04462	6.71776	9.98218
SrC2H2.t1-Mx.15	9.02967	5.24621	5.16349	6.58159	10.1361	6.38243	8.34587
SrC2H2.1i-Q.39	0	0.0179693	0.05003	0.136036	0.109849	8.28047	42.4799
SrC2H2.t2-M.01	7.32199	7.95052	5.86719	7.12515	8.41849	9.06372	5.97199
SrC2H2.1i-M.17	8.71103	6.75038	5.34833	6.93884	8.11653	7.02797	8.94051
SrC2H2.1i-Q.27	7.34595	8.66195	8.23405	8.9853	16.6755	2.12353	0
SrC2H2.1i-Q.50	3.11545	2.56248	2.85018	1.81255	1.17352	20.5555	25.9734
SrC2H2.2i-Q.08	4.27447	1.95765	1.94994	1.42005	1.24836	7.30306	40.0625
SrC2H2.2i-Q.18	12.9934	11.9351	8.42179	3.9256	6.05665	6.67109	10.8727
SrC2H2.1i-Q.30	1.84608	4.22025	3.35209	2.6765	6.35334	31.598	11.3364
SrC2H2.2i-M.03	8.49799	6.26741	5.14677	5.92589	10.1273	11.4317	15.7341
SrC2H2.t1-Mx.14	10.3514	7.4265	5.40414	5.06536	10.6281	11.8752	17.4446
SrC2H2.t1-Mx.20	0.342043	24.5191	15.927	21.38	0	6.14376	0
SrC2H2.t1-Mx.17	7.69809	6.18259	5.45961	6.92828	17.6202	13.483	12.3364
SrC2H2.t1-Mx.34	8.58916	5.92885	5.21764	5.92848	13.8659	11.189	20.7107
SrC2H2.2i-Q.09	7.99348	10.5306	12.6812	3.12078	6.9985	3.94232	36.4795
SrC2H2.t1-Mx.23	10.1346	6.15152	4.67202	6.33967	13.0633	28.7541	13.8092
SrC2H2.2i-Q.19	28.287	13.0373	15.2055	13.4269	0.12754	1.6829	12.143
SrC2H2.t1-Mx.26	5.57056	4.69793	4.37098	5.97751	14.3655	11.2179	38.7263
SrC2H2.t1-Mx.06	12.696	8.99691	8.21215	10.5403	13.8291	14.5894	16.2756
SrC2H2.1i-M.01	13.0128	13.89	9.38919	12.1365	12.4614	13.8981	14.3546
SrC2H2.t1-Mx.12	8.80365	7.42234	7.62082	8.31377	18.2381	18.2	22.7373
SrC2H2.3i-Mx.05	13.0826	12.1459	9.41939	10.0672	19.5388	12.494	20.3368
SrC2H2.3i-Mx.01	13.733	11.0368	9.629	9.42592	16.2828	24.1427	25.3301
SrC2H2.t1-M.03	15.8364	15.6357	12.7843	14.0716	16.4374	22.0079	20.0519
SrC2H2.t1-Mx.21	14.5835	16.7129	13.4935	17.2348	24.7072	10.8045	28.4104
SrC2H2.2i-Q.26	24.0075	11.1569	5.97362	4.63949	11.7797	43.7297	26.4459
SrC2H2.1i-Q.16	15.0418	14.4789	11.783	11.3498	19.8142	44.987	14.8953
SrC2H2.t1-Mx.19	19.3065	24.0702	19.1675	23.2555	27.367	7.1087	19.3919
SrC2H2.2i-Q.11	22.5651	43.3322	12.4434	4.64339	16.3991	42.2872	40.9751
SrC2H2.1i-M.14	33.6568	33.767	34.397	36.0052	31.0495	63.3514	45.9061
SrC2H2.1i-M.05	36.467	43.0268	39.9996	35.5317	21.8764	50.7564	34.3221
