# Supplementary material for: Genome-wide analysis of the C2H2-ZFP gene family in Stevia rebaudiana reveals involvement in abiotic stress response
Source: Sci Rep. 2024 Mar 14;14:6164. doi: 10.1038/s41598-024-56624-y (PMC10940304; doi:10.1038/s41598-024-56624-y)
Supplement: Supplementary file 6 — Supplementary Information 6. [file 41598_2024_56624_MOESM6_ESM.xlsx]

## Sheet: Sheet1
Supplementary Dataset S6. Orthologous relationship of the stevia SrC2H2-ZFP genes with Arabidopsis which differentially expressed under drought or salt stresses.
Stevia rebaudiana	Arabidopsis_thaliana Gene ID	Arabidopsis_thaliana Gene name
SrC2H2.2i-Q.19	AT1G49900	T18C15_3
SrC2H2.2i-Q.23	AT3G46080	ZAT8
SrC2H2.3i-Mx.06	AT3G60580	ZAT9
SrC2H2.t1-Mx.23	AT5G66730	ENY or IDD1
SrC2H2.2i-Q.25	AT3G19580	AZF2 or ZF2
SrC2H2.t1-Mx.06	AT5G66730	ENY or IDD1 and IDD2
SrC2H2.t2-M.01	AT1G72050	TFIIIA
SrC2H2.1i-Q.27	AT2G41940	ZFP8
SrC2H2.1i-M.09	AT4G27240	M4I22.50
SrC2H2.1i-M.03	AT1G75710	F10A5.10
SrC2H2.1i-M.21	AT4G27240	M4I22.50
SrC2H2.2i-Q.18	AT5G04390	T19N18.120
SrC2H2.t1-Mx.35	AT2G01940	SGR5 or IDD15
SrC2H2.1i-Q.30	AT1G66140	ZFP4
SrC2H2.2i-Q.20	AT5G59820	ZAT12 or RHL41
SrC2H2.1i-Q.50	AT3G60580	C2H2 like
SrC2H2.4i-M.01	AT4G31420	REIL1
SrC2H2.2i-Q.24	AT3G46090	ZAT7
SrC2H2.2i-Q.08	AT3G46070	C2H2-type zinc finger family protein
SrC2H2.2i-Q.07	AT3G46070	C2H2-type zinc finger family protein
SrC2H2.2i-Q.11	AT1G27730	ZAT10
SrC2H2.2i-Q.09	AT5G04390	T19N18.120
SrC2H2.2i-Q.21	AT2G37430	ZAT11
SrC2H2.2i-Q.26	AT3G19580	ZF2
SrC2H2.2i-Q.01	AT2G28200	T3B23.13
