# Supplementary material for: Genome-wide analysis of the C2H2-ZFP gene family in Stevia rebaudiana reveals involvement in abiotic stress response
Source: Sci Rep. 2024 Mar 14;14:6164. doi: 10.1038/s41598-024-56624-y (PMC10940304; doi:10.1038/s41598-024-56624-y)
Supplement: Supplementary file 7 — Supplementary Information 7. [file 41598_2024_56624_MOESM7_ESM.xlsx]

## Sheet: Introns
Table S7. SemiqRT-PCR primers for the analyzed SrC2H2 genes and their expected amplicon sizes
gene name	Gene ID	Forward primer (3' > 5')	Reverse primer (3' > 5')	Annealing Temperature
SrC2H2.t1-Mx.26	Streb.5G019230	TTGAGGTTTCCACCACTTGA	GCTCACAGCAAGATTTGTGG	56
SrC2H2.1i-M.01	Streb.11G012670	GCACGCGGTATTACTCCTGT	TCTTCTTCAAGCCGGTTGTC	56
SrC2H2.3i-Mx.01	Streb.10G017700	CTCCAGATGGAGTTCCCATT	CATCACCTTCATCCTCACCA	56
Actin (AF548026.1)	Streb.1G010300	CTCGGGTGAAGCGTTATCAT	CAGCCTTGACCATTCCAGTT	56
